# Supplementary material for: Singlet–Triplet Inversions in Through-Bond Charge-Transfer States
Source: J Phys Chem Lett. 2024 Sep 26;15(40):10062–7. doi: 10.1021/acs.jpclett.4c02317 (PMC11472380; doi:10.1021/acs.jpclett.4c02317)
Supplement: Supplementary file 2 — jz4c02317_si_002.zip [file jz4c02317_si_002.zip]

Archive with 74 entries (72 files):
- ct_inversion_structures/0-ground_state_structures/
- ct_inversion_structures/0-ground_state_structures/3ring_bh2.xyz
- ct_inversion_structures/0-ground_state_structures/3ring_cn.xyz
- ct_inversion_structures/0-ground_state_structures/3ring_nh2.xyz
- ct_inversion_structures/0-ground_state_structures/3ring_oh.xyz
- ct_inversion_structures/0-ground_state_structures/5ring_bh2_both.xyz
- ct_inversion_structures/0-ground_state_structures/5ring_bh2_in.xyz
- ct_inversion_structures/0-ground_state_structures/5ring_bh2_out.xyz
- ct_inversion_structures/0-ground_state_structures/5ring_cn_both.xyz
- ct_inversion_structures/0-ground_state_structures/5ring_cn_in.xyz
- ct_inversion_structures/0-ground_state_structures/5ring_cn_out.xyz
- ct_inversion_structures/0-ground_state_structures/5ring_me_3ring_cf3_in.xyz
- ct_inversion_structures/0-ground_state_structures/5ring_me_3ring_cn_both.xyz
- ct_inversion_structures/0-ground_state_structures/5ring_me_3ring_cn_in.xyz
- ct_inversion_structures/0-ground_state_structures/5ring_me_3ring_cn_out.xyz
- ct_inversion_structures/0-ground_state_structures/5ring_nh2_3ring_cn_both.xyz
- ct_inversion_structures/0-ground_state_structures/5ring_nh2_3ring_cn_in.xyz
- ct_inversion_structures/0-ground_state_structures/5ring_nh2_3ring_cn_out.xyz
- ct_inversion_structures/0-ground_state_structures/5ring_nh2_3ring_NO.xyz
- ct_inversion_structures/0-ground_state_structures/5ring_nh2_3ring_NO2.xyz
- ct_inversion_structures/0-ground_state_structures/5ring_nh2_both.xyz
- ct_inversion_structures/0-ground_state_structures/5ring_nh2_in.xyz
- ct_inversion_structures/0-ground_state_structures/5ring_nh2_out.xyz
- ct_inversion_structures/0-ground_state_structures/5ring_nhme_3ring_nme3+.xyz
- ct_inversion_structures/0-ground_state_structures/5ring_nme2.xyz
- ct_inversion_structures/0-ground_state_structures/5ring_nme2_3ring_cn_in_con2.xyz
- ct_inversion_structures/0-ground_state_structures/5ring_nme2_3ring_nn+.xyz
- ct_inversion_structures/0-ground_state_structures/5ring_nph3_3ring_CN.xyz
- ct_inversion_structures/0-ground_state_structures/5ring_nph3_3ring_NO.xyz
- ct_inversion_structures/0-ground_state_structures/5ring_npme3.xyz
- ct_inversion_structures/0-ground_state_structures/5ring_npme3_3ring_CN.xyz
- ct_inversion_structures/0-ground_state_structures/5ring_oh_3ring_bh2_in.xyz
- ct_inversion_structures/0-ground_state_structures/5ring_oh_3ring_cf3_sp.xyz
- ct_inversion_structures/0-ground_state_structures/5ring_oh_3ring_cn_both.xyz
- ct_inversion_structures/0-ground_state_structures/5ring_oh_3ring_cn_in.xyz
- ct_inversion_structures/0-ground_state_structures/5ring_oh_3ring_cn_out.xyz
- ct_inversion_structures/0-ground_state_structures/5ring_oh_both.xyz
- ct_inversion_structures/0-ground_state_structures/5ring_oh_in.xyz
- ct_inversion_structures/0-ground_state_structures/5ring_oh_out.xyz
- ct_inversion_structures/0-ground_state_structures/5ring_ome_3ring_cn_in.xyz
- ct_inversion_structures/0-ground_state_structures/5ring_ome_3ring_cn_out.xyz
- ct_inversion_structures/0-ground_state_structures/5ring_sh_3ring_cn_in_v2.xyz
- ct_inversion_structures/0-ground_state_structures/calicene.xyz
- ct_inversion_structures/0-ground_state_structures/cf3_oh_cn_v2.xyz
- ct_inversion_structures/0-ground_state_structures/CLOFUL.xyz
- ct_inversion_structures/0-ground_state_structures/f_oh_cn.xyz
- ct_inversion_structures/0-ground_state_structures/me_oh_cn.xyz
- ct_inversion_structures/0-ground_state_structures/sesqui_5ring_2nh2.xyz
- ct_inversion_structures/0-ground_state_structures/sesqui_5ring_2nph3.xyz
- ct_inversion_structures/0-ground_state_structures/sesqui_5ring_oh.xyz
- ct_inversion_structures/0-ground_state_structures/sesqui_5ring_oh_7ring_2cn_in.xyz
- ct_inversion_structures/0-ground_state_structures/sesqui_5ring_oh_7ring_2f_in.xyz
- ct_inversion_structures/0-ground_state_structures/sesqui_7ring_2cn_in.xyz
- ct_inversion_structures/0-ground_state_structures/sesqui_7ring_2NN+.xyz
- ct_inversion_structures/0-ground_state_structures/sesquifulvalene.xyz
- ct_inversion_structures/0-ground_state_structures/sh_oh_cn.xyz
- ct_inversion_structures/1-excited_state_structures/
- ct_inversion_structures/1-excited_state_structures/3ring_cn_s1.xyz
- ct_inversion_structures/1-excited_state_structures/3ring_cn_t1.xyz
- ct_inversion_structures/1-excited_state_structures/5ring_nme2_3ring_cn_in_s1.xyz
- ct_inversion_structures/1-excited_state_structures/5ring_nme2_3ring_cn_in_t1.xyz
- ct_inversion_structures/1-excited_state_structures/5ring_nme2_3ring_cn_in_t2.xyz
- ct_inversion_structures/1-excited_state_structures/5ring_nme2_3ring_cn_in_t3.xyz
- ct_inversion_structures/1-excited_state_structures/5ring_nme2_s1.xyz
- ct_inversion_structures/1-excited_state_structures/5ring_nme2_t1.xyz
- ct_inversion_structures/1-excited_state_structures/5ring_npme3_3ring_CN_s1.xyz
- ct_inversion_structures/1-excited_state_structures/5ring_npme3_3ring_CN_t1.xyz
- ct_inversion_structures/1-excited_state_structures/5ring_npme3_3ring_CN_t2.xyz
- ct_inversion_structures/1-excited_state_structures/5ring_npme3_3ring_CN_t3.xyz
- ct_inversion_structures/1-excited_state_structures/aminoborane_s1.xyz
- ct_inversion_structures/1-excited_state_structures/calicene_s1.xyz
- ct_inversion_structures/1-excited_state_structures/calicene_t1.xyz
- ct_inversion_structures/1-excited_state_structures/NN-dimethylaminoborane_s1.xyz
- ct_inversion_structures/1-excited_state_structures/tetramethylaminoborane_s1.xyz
