# Supplementary material for: Singlet–Triplet Inversions in Through-Bond Charge-Transfer States
Source: J Phys Chem Lett. 2024 Sep 26;15(40):10062–7. doi: 10.1021/acs.jpclett.4c02317 (PMC11472380; doi:10.1021/acs.jpclett.4c02317)
Supplement: Supplementary file 2 — jz4c02317_si_002.zip [file jz4c02317_si_002.zip › ct_inversion_structures/0-ground_state_structures/3ring_bh2.xyz]

18
calicene_3ring_bh2.log	Energy: -225398.5729127
C          2.79443        0.72290       -0.02185
C          2.79443       -0.72287        0.02182
C          1.51035       -1.16361        0.03533
H          3.67886       -1.34302        0.04067
C          1.51034        1.16363       -0.03532
C          0.64945        0.00001        0.00002
H          1.17008       -2.18835        0.06697
H          3.67886        1.34305       -0.04073
H          1.17007        2.18837       -0.06693
C         -0.69724        0.00002        0.00003
C         -1.93866       -0.67178       -0.00655
C         -1.93869        0.67176        0.00656
B         -2.62913        2.02595        0.04261
H         -3.03188        2.45834        1.07667
H         -2.72503        2.65125       -0.96660
B         -2.62902       -2.02600       -0.04265
H         -3.03168       -2.45844       -1.07672
H         -2.72493       -2.65129        0.96658
