# Supplementary material for: Singlet–Triplet Inversions in Through-Bond Charge-Transfer States
Source: J Phys Chem Lett. 2024 Sep 26;15(40):10062–7. doi: 10.1021/acs.jpclett.4c02317 (PMC11472380; doi:10.1021/acs.jpclett.4c02317)
Supplement: Supplementary file 2 — jz4c02317_si_002.zip [file jz4c02317_si_002.zip › ct_inversion_structures/0-ground_state_structures/3ring_cn.xyz]

16
calicene_3ring_cn.log	Energy: -309219.6238349
C         -3.31234        0.72906        0.0000
C         -3.31234       -0.72906        0.0000
C         -2.03847       -1.17290       -0.0000
H         -4.19922       -1.34537        0.0000
C         -2.03847        1.17290        0.0000
C         -1.17171        0.00000        0.0000
H         -1.69644       -2.19641       -0.0000
H         -4.19922        1.34537        0.0000
H         -1.69644        2.19641        0.0000
C          0.15911        0.00000        0.0000
C          1.42863       -0.66098       -0.0000
C          1.42863        0.66098        0.0000
C          2.17650        1.84367        0.0000
N          2.77251        2.82569        0.0000
C          2.17650       -1.84367       -0.0000
N          2.77251       -2.82569       -0.0000
