# Supplementary material for: Singlet–Triplet Inversions in Through-Bond Charge-Transfer States
Source: J Phys Chem Lett. 2024 Sep 26;15(40):10062–7. doi: 10.1021/acs.jpclett.4c02317 (PMC11472380; doi:10.1021/acs.jpclett.4c02317)
Supplement: Supplementary file 2 — jz4c02317_si_002.zip [file jz4c02317_si_002.zip › ct_inversion_structures/0-ground_state_structures/3ring_nh2.xyz]

18
calicene_3ring_nh2.log	Energy: -262966.5799619
C          2.93828        0.71755       -0.00853
C          2.93829       -0.71756        0.00852
C          1.64360       -1.15716        0.01309
H          3.82048       -1.34154        0.01772
C          1.64360        1.15715       -0.01309
C          0.79140       -0.00001        0.00000
H          1.30739       -2.18447        0.03068
H          3.82047        1.34155       -0.01773
H          1.30737        2.18445       -0.03067
C         -0.57626       -0.00001       -0.00000
C         -1.80090       -0.67065       -0.00156
C         -1.80089        0.67065        0.00161
N         -2.44759       -1.85031        0.04820
H         -3.41556       -1.87895       -0.21563
H         -1.91073       -2.67266       -0.16136
N         -2.44754        1.85034       -0.04822
H         -3.41553        1.87899        0.21558
H         -1.91067        2.67266        0.16137
