# Supplementary material for: Singlet–Triplet Inversions in Through-Bond Charge-Transfer States
Source: J Phys Chem Lett. 2024 Sep 26;15(40):10062–7. doi: 10.1021/acs.jpclett.4c02317 (PMC11472380; doi:10.1021/acs.jpclett.4c02317)
Supplement: Supplementary file 2 — jz4c02317_si_002.zip [file jz4c02317_si_002.zip › ct_inversion_structures/0-ground_state_structures/3ring_oh.xyz]

16
calicene_3ring_oh.log	Energy: -287887.6493093
C         -2.93447        0.72169       -0.00006
C         -2.93447       -0.72169       -0.00023
C         -1.64768       -1.16308       -0.00022
H         -3.81834       -1.34319       -0.00036
C         -1.64768        1.16308        0.00006
C         -0.79064        0.00000       -0.00004
H         -1.30648       -2.18783       -0.00033
H         -3.81834        1.34319       -0.00003
H         -1.30648        2.18783        0.00020
C          0.56270        0.00000        0.00003
C          1.80778       -0.66458        0.00000
C          1.80778        0.66458        0.00018
O          2.38867        1.84856        0.00033
H          3.34546        1.75936        0.00040
O          2.38867       -1.84856       -0.00010
H          3.34546       -1.75936       -0.00008
