# Supplementary material for: Singlet–Triplet Inversions in Through-Bond Charge-Transfer States
Source: J Phys Chem Lett. 2024 Sep 26;15(40):10062–7. doi: 10.1021/acs.jpclett.4c02317 (PMC11472380; doi:10.1021/acs.jpclett.4c02317)
Supplement: Supplementary file 2 — jz4c02317_si_002.zip [file jz4c02317_si_002.zip › ct_inversion_structures/0-ground_state_structures/5ring_bh2_both.xyz]

22
calicene_5ring_bh2_both.log	Energy: -257326.1302252
C         -0.27019        1.17534        0.00002
C         -0.27019       -1.17534       -0.00001
C          0.55516       -0.00000       -0.00001
C          1.92755        0.00000       -0.00003
C          3.15884        0.66229       -0.00004
C          3.15884       -0.66229       -0.00005
H          3.70416        1.58998       -0.00003
H          3.70416       -1.58998       -0.00007
B          0.23105       -2.62149       -0.00003
H         -0.51822       -3.54726       -0.00002
H          1.40923       -2.85248       -0.00006
B          0.23105        2.62149        0.00002
H          1.40923        2.85248       -0.00001
H         -0.51822        3.54726        0.00006
C         -1.60422       -0.72270        0.00001
B         -2.84642       -1.63445        0.00002
H         -3.94666       -1.17162        0.00005
H         -2.72636       -2.82240        0.00000
C         -1.60422        0.72270        0.00003
B         -2.84642        1.63445        0.00006
H         -3.94666        1.17162        0.00007
H         -2.72636        2.82240        0.00006
