# Supplementary material for: Singlet–Triplet Inversions in Through-Bond Charge-Transfer States
Source: J Phys Chem Lett. 2024 Sep 26;15(40):10062–7. doi: 10.1021/acs.jpclett.4c02317 (PMC11472380; doi:10.1021/acs.jpclett.4c02317)
Supplement: Supplementary file 2 — jz4c02317_si_002.zip [file jz4c02317_si_002.zip › ct_inversion_structures/0-ground_state_structures/5ring_bh2_in.xyz]

18
calicene_5ring_bh2_in.log	Energy: -225404.4457945
C         -2.12496       -0.70487       -0.00002
C         -2.12496        0.70487       -0.00000
C         -0.81529        1.17798        0.00001
H         -3.00341        1.33555        0.00000
C         -0.81529       -1.17798       -0.00001
C          0.02219        0.00000       -0.00000
H         -3.00341       -1.33555       -0.00003
C          1.38098        0.00000        0.00000
C          2.62156        0.66061        0.00002
C          2.62156       -0.66061        0.00001
H          3.17045        1.58602        0.00003
H          3.17045       -1.58602        0.00000
B         -0.39839       -2.63784       -0.00003
H         -1.23036       -3.49891       -0.00004
H          0.75786       -2.96118       -0.00002
B         -0.39839        2.63784        0.00002
H          0.75786        2.96118        0.00002
H         -1.23036        3.49891        0.00004
