# Supplementary material for: Singlet–Triplet Inversions in Through-Bond Charge-Transfer States
Source: J Phys Chem Lett. 2024 Sep 26;15(40):10062–7. doi: 10.1021/acs.jpclett.4c02317 (PMC11472380; doi:10.1021/acs.jpclett.4c02317)
Supplement: Supplementary file 2 — jz4c02317_si_002.zip [file jz4c02317_si_002.zip › ct_inversion_structures/0-ground_state_structures/5ring_bh2_out.xyz]

18
calicene_5ring_bh2_out.log	Energy: -225399.1226298
C          0.24635       -1.15454        0.00002
C          0.24635        1.15454       -0.00001
C         -0.61301        0.00000       -0.00000
C         -1.96717        0.00000       -0.00002
C         -3.21122       -0.66013       -0.00002
C         -3.21122        0.66013       -0.00004
H         -3.77122       -1.57929       -0.00001
H         -3.77122        1.57929       -0.00006
C          1.55419        0.73947        0.00000
B          2.73547        1.70141       -0.00000
H          3.86874        1.31775       -0.00002
H          2.52256        2.88289        0.00001
C          1.55419       -0.73947        0.00002
B          2.73547       -1.70141        0.00005
H          3.86874       -1.31775        0.00004
H          2.52256       -2.88289        0.00006
H         -0.09283        2.18177       -0.00003
H         -0.09283       -2.18177        0.00004
