# Supplementary material for: Singlet–Triplet Inversions in Through-Bond Charge-Transfer States
Source: J Phys Chem Lett. 2024 Sep 26;15(40):10062–7. doi: 10.1021/acs.jpclett.4c02317 (PMC11472380; doi:10.1021/acs.jpclett.4c02317)
Supplement: Supplementary file 2 — jz4c02317_si_002.zip [file jz4c02317_si_002.zip › ct_inversion_structures/0-ground_state_structures/5ring_cn_both.xyz]

18
calicene_5ring_cn_both.log	Energy: -425002.8951179
C          1.25221        0.71695        0.0000
C          1.25221       -0.71695        0.0000
C         -0.05730       -1.15092        0.0000
C         -0.05730        1.15092       -0.0000
C         -0.90387        0.00000       -0.0000
C         -2.27076        0.00000       -0.0000
C         -3.49384       -0.66390       -0.0000
C         -3.49384        0.66390       -0.0000
H         -4.02737       -1.59938       -0.0000
H         -4.02737        1.59938       -0.0000
C         -0.54743        2.47976       -0.0000
N         -1.02762        3.52414       -0.0000
C         -0.54743       -2.47976        0.0000
N         -1.02762       -3.52414        0.0000
C          2.40726       -1.54125        0.0000
N          3.33988       -2.21121        0.0000
C          2.40726        1.54125        0.0000
N          3.33988        2.21121        0.0000
