# Supplementary material for: Singlet–Triplet Inversions in Through-Bond Charge-Transfer States
Source: J Phys Chem Lett. 2024 Sep 26;15(40):10062–7. doi: 10.1021/acs.jpclett.4c02317 (PMC11472380; doi:10.1021/acs.jpclett.4c02317)
Supplement: Supplementary file 2 — jz4c02317_si_002.zip [file jz4c02317_si_002.zip › ct_inversion_structures/0-ground_state_structures/5ring_cn_in.xyz]

16
calicene_5ring_cn_in.log	Energy: -309244.9474358
C          0.71143       -2.15568        0.0000
C         -0.71143       -2.15568        0.0000
C         -1.15104       -0.85491        0.0000
H         -1.34077       -3.03168        0.0000
C          1.15104       -0.85491       -0.0000
C          0.00000        0.00847       -0.0000
H          1.34077       -3.03168        0.0000
C         -0.00000        1.36387       -0.0000
C         -0.66162        2.59810        0.0000
C          0.66162        2.59810       -0.0000
H         -1.59443        3.13512        0.0000
H          1.59443        3.13512       -0.0000
C          2.48448       -0.37601       -0.0000
N          3.54415        0.07293       -0.0000
C         -2.48448       -0.37601       -0.0000
N         -3.54415        0.07293       -0.0000
