# Supplementary material for: Singlet–Triplet Inversions in Through-Bond Charge-Transfer States
Source: J Phys Chem Lett. 2024 Sep 26;15(40):10062–7. doi: 10.1021/acs.jpclett.4c02317 (PMC11472380; doi:10.1021/acs.jpclett.4c02317)
Supplement: Supplementary file 2 — jz4c02317_si_002.zip [file jz4c02317_si_002.zip › ct_inversion_structures/0-ground_state_structures/5ring_cn_out.xyz]

16
calicene_5ring_cn_out.log	Energy: -309238.9900692
C          0.98696       -0.72753        0.0000
C          0.98696        0.72753       -0.0000
C         -0.30522        1.16082       -0.0000
C         -0.30522       -1.16082       -0.0000
C         -1.15220       -0.00000        0.0000
C         -2.50769       -0.00000        0.0000
C         -3.74807        0.66046        0.0000
C         -3.74807       -0.66046        0.0000
H         -4.30562        1.58117        0.0000
H         -4.30562       -1.58117        0.0000
C          2.14062        1.55608       -0.0000
N          3.06745        2.23590       -0.0000
C          2.14062       -1.55608        0.0000
N          3.06745       -2.23590        0.0000
H         -0.63263       -2.18851       -0.0000
H         -0.63263        2.18851        0.0000
