# Supplementary material for: Singlet–Triplet Inversions in Through-Bond Charge-Transfer States
Source: J Phys Chem Lett. 2024 Sep 26;15(40):10062–7. doi: 10.1021/acs.jpclett.4c02317 (PMC11472380; doi:10.1021/acs.jpclett.4c02317)
Supplement: Supplementary file 2 — jz4c02317_si_002.zip [file jz4c02317_si_002.zip › ct_inversion_structures/0-ground_state_structures/5ring_me_3ring_cf3_in.xyz]

26
calicene_5ring_me_3ring_cf3_in.log	Energy: -665881.3445030
C          3.84169       -0.72928        0.00014
C          3.84169        0.72928        0.00026
C          2.57207        1.18526        0.00022
H          4.72911        1.34700        0.00035
C          2.57207       -1.18526        0.00006
C          1.70800        0.00000        0.00009
H          4.72911       -1.34700        0.00014
C          0.37840        0.00000        0.00002
C         -0.89566        0.65394       -0.00000
C         -0.89566       -0.65394       -0.00009
C          2.08636        2.59452        0.00029
H          1.47507        2.81085       -0.88020
H          1.47497        2.81072        0.88074
H          2.92602        3.28925        0.00039
C          2.08636       -2.59452       -0.00006
H          1.47496       -2.81084        0.88036
H          1.47507       -2.81073       -0.88058
H          2.92602       -3.28925       -0.00005
C         -1.69369        1.91304        0.00005
C         -1.69369       -1.91304       -0.00023
F         -1.40839       -2.63794        1.07986
F         -1.40830       -2.63776       -1.08041
F         -2.99763       -1.65573       -0.00026
F         -1.40839        2.63778        1.08024
F         -1.40830        2.63792       -1.08003
F         -2.99763        1.65573       -0.00002
