# Supplementary material for: Singlet–Triplet Inversions in Through-Bond Charge-Transfer States
Source: J Phys Chem Lett. 2024 Sep 26;15(40):10062–7. doi: 10.1021/acs.jpclett.4c02317 (PMC11472380; doi:10.1021/acs.jpclett.4c02317)
Supplement: Supplementary file 2 — jz4c02317_si_002.zip [file jz4c02317_si_002.zip › ct_inversion_structures/0-ground_state_structures/5ring_me_3ring_cn_both.xyz]

28
calicene_5ring_me_3ring_cn_both.log	Energy: -407918.7484855
C          2.40969        0.73933       -0.00001
C          2.40969       -0.73933        0.00000
C          1.13664       -1.18696        0.00001
C          1.13664        1.18696       -0.00000
C          0.27571       -0.00000        0.00001
C         -1.05061        0.00000        0.00001
C         -2.32795       -0.65987        0.00002
C         -2.32795        0.65988        0.00000
C         -3.07500        1.84250        0.00000
N         -3.66618        2.82781        0.00000
C         -3.07499       -1.84250       -0.00001
N         -3.66617       -2.82781       -0.00002
C          0.61180       -2.58313        0.00001
H         -0.00723       -2.77892       -0.88029
H          1.41826       -3.31492        0.00003
H         -0.00726       -2.77891        0.88030
C          0.61181        2.58313       -0.00000
H          1.41827        3.31492       -0.00003
H         -0.00726        2.77892       -0.88028
H         -0.00721        2.77893        0.88031
C          3.66975       -1.53788       -0.00000
H          3.47471       -2.60932        0.00003
H          4.27988       -1.30868       -0.87793
H          4.27992       -1.30863        0.87788
C          3.66975        1.53787       -0.00001
H          4.27987        1.30869        0.87793
H          4.27992        1.30862       -0.87789
H          3.47471        2.60932       -0.00005
