# Supplementary material for: Singlet–Triplet Inversions in Through-Bond Charge-Transfer States
Source: J Phys Chem Lett. 2024 Sep 26;15(40):10062–7. doi: 10.1021/acs.jpclett.4c02317 (PMC11472380; doi:10.1021/acs.jpclett.4c02317)
Supplement: Supplementary file 2 — jz4c02317_si_002.zip [file jz4c02317_si_002.zip › ct_inversion_structures/0-ground_state_structures/5ring_me_3ring_cn_in.xyz]

22
calicene_5ring_me_3ring_cn_in.log	Energy: -358569.3770480
C          3.05209       -0.73053       -0.00001
C          3.05209        0.73053        0.00003
C          1.78407        1.18746        0.00004
H          3.94022        1.34700        0.00005
C          1.78407       -1.18746       -0.00004
C          0.92094        0.00000        0.00000
H          3.94022       -1.34700       -0.00003
C         -0.40668        0.00000        0.00000
C         -1.68025        0.66037        0.00002
C         -1.68025       -0.66037       -0.00002
C         -2.42489       -1.84479       -0.00007
N         -3.01530       -2.83034       -0.00010
C         -2.42489        1.84479        0.00006
N         -3.01530        2.83034        0.00009
C          1.29194        2.59445        0.00009
H          0.67940        2.80817       -0.88047
H          0.67940        2.80811        0.88067
H          2.12747        3.29381        0.00011
C          1.29194       -2.59445       -0.00010
H          0.67939       -2.80817        0.88046
H          0.67941       -2.80811       -0.88068
H          2.12747       -3.29381       -0.00011
