# Supplementary material for: Singlet–Triplet Inversions in Through-Bond Charge-Transfer States
Source: J Phys Chem Lett. 2024 Sep 26;15(40):10062–7. doi: 10.1021/acs.jpclett.4c02317 (PMC11472380; doi:10.1021/acs.jpclett.4c02317)
Supplement: Supplementary file 2 — jz4c02317_si_002.zip [file jz4c02317_si_002.zip › ct_inversion_structures/0-ground_state_structures/5ring_me_3ring_cn_out.xyz]

22
calicene_5ring_me_3ring_cn_out.log	Energy: -358569.7473457
C         -2.51366       -0.73679       -0.00000
C         -2.51366        0.73679        0.00001
C         -1.23653        1.17041        0.00000
C         -1.23653       -1.17041       -0.00001
C         -0.36737        0.00000       -0.00000
C          0.96124        0.00000       -0.00000
C          2.23480        0.66047        0.00000
C          2.23480       -0.66047       -0.00001
C          2.98555       -1.84111       -0.00001
N          3.58284       -2.82258       -0.00002
C          2.98555        1.84111        0.00001
N          3.58284        2.82258        0.00002
C         -3.75441       -1.56327       -0.00000
H         -3.51968       -2.62727       -0.00001
H         -4.36973       -1.34998        0.87815
H         -4.36974       -1.34997       -0.87815
C         -3.75441        1.56327        0.00002
H         -4.36974        1.34998       -0.87813
H         -4.36973        1.34997        0.87817
H         -3.51968        2.62727        0.00002
H         -0.89677       -2.19567       -0.00002
H         -0.89677        2.19567        0.00001
