# Supplementary material for: Singlet–Triplet Inversions in Through-Bond Charge-Transfer States
Source: J Phys Chem Lett. 2024 Sep 26;15(40):10062–7. doi: 10.1021/acs.jpclett.4c02317 (PMC11472380; doi:10.1021/acs.jpclett.4c02317)
Supplement: Supplementary file 2 — jz4c02317_si_002.zip [file jz4c02317_si_002.zip › ct_inversion_structures/0-ground_state_structures/5ring_nh2_3ring_cn_both.xyz]

24
calicene_5ring_nh2_3ring_cn_both.log	Energy: -448182.6822406
C          1.14824        1.16251       -0.03397
C          1.14146       -1.20111       -0.02812
C          0.27110       -0.02142       -0.04252
C         -1.05187        0.00919       -0.02467
C         -2.32887        0.67870        0.01179
C         -2.33946       -0.63931        0.00774
C         -3.09048       -1.81819        0.02698
N         -3.67684       -2.80672        0.04289
C         -3.06613        1.86700        0.02289
N         -3.64227        2.86157        0.01810
N          0.70285        2.46918        0.02629
H          1.45516        3.12926       -0.11016
H         -0.09019        2.68093       -0.55780
N          0.76873       -2.56660       -0.04722
H          0.33499       -2.86081       -0.91138
H          0.17665       -2.83762        0.72528
C          2.42555        0.72898        0.00497
N          3.55702        1.58100        0.02955
H          3.98934        1.65029        0.94090
H          4.25856        1.31770       -0.64831
C          2.41608       -0.74301        0.00862
N          3.56683       -1.48865       -0.03298
H          4.36329       -1.09711        0.44079
H          3.42418       -2.47109        0.14203
