# Supplementary material for: Singlet–Triplet Inversions in Through-Bond Charge-Transfer States
Source: J Phys Chem Lett. 2024 Sep 26;15(40):10062–7. doi: 10.1021/acs.jpclett.4c02317 (PMC11472380; doi:10.1021/acs.jpclett.4c02317)
Supplement: Supplementary file 2 — jz4c02317_si_002.zip [file jz4c02317_si_002.zip › ct_inversion_structures/0-ground_state_structures/5ring_nh2_3ring_cn_in.xyz]

20
calicene_5ring_nh2_3ring_cn.log	Energy: -378699.8825297
C          3.03696       -0.73326        0.14033
C          3.03696        0.73325        0.14033
C          1.77884        1.18136       -0.04079
H          3.91769        1.34813        0.25720
C          1.77883       -1.18136       -0.04079
C          0.90802        0.00001       -0.11722
H          3.91768       -1.34815        0.25720
C         -0.41542        0.00001       -0.07222
C         -1.68469        0.66044        0.01308
C         -1.68468       -0.66044        0.01308
C         -2.42578       -1.84668        0.04809
N         -3.02030       -2.82961        0.05919
C         -2.42579        1.84667        0.04810
N         -3.02033        2.82961        0.05921
N          1.26113        2.48126       -0.04105
H          1.97492        3.18287        0.08057
H          0.71204        2.69654       -0.86096
N          1.26111       -2.48125       -0.04104
H          1.97487       -3.18287        0.08069
H          0.71209       -2.69657       -0.86099
