# Supplementary material for: Singlet–Triplet Inversions in Through-Bond Charge-Transfer States
Source: J Phys Chem Lett. 2024 Sep 26;15(40):10062–7. doi: 10.1021/acs.jpclett.4c02317 (PMC11472380; doi:10.1021/acs.jpclett.4c02317)
Supplement: Supplementary file 2 — jz4c02317_si_002.zip [file jz4c02317_si_002.zip › ct_inversion_structures/0-ground_state_structures/5ring_nh2_3ring_cn_out.xyz]

20
calicene_5ring_nh2_3ring_cn_out.log	Energy: -378706.0861191
C         -1.25319       -1.17736       -0.00870
C         -1.25320        1.17740        0.00873
C         -0.39106        0.00003        0.00002
C          0.93545        0.00003        0.00003
C          2.21544       -0.65964        0.00834
C          2.21547        0.65964       -0.00834
C          2.97061        1.83678       -0.02273
N          3.56935        2.81776       -0.03415
C          2.97050       -1.83683        0.02272
N          3.56917       -2.81785        0.03413
C         -2.52931       -0.73598       -0.01567
N         -3.72334       -1.43945        0.01544
H         -3.62591       -2.43176       -0.12453
H         -4.43763       -1.05273       -0.58354
C         -2.52932        0.73601        0.01567
N         -3.72336        1.43946       -0.01547
H         -4.43766        1.05275        0.58351
H         -3.62593        2.43178        0.12447
H         -0.91197        2.20071        0.02948
H         -0.91194       -2.20066       -0.02944
