# Supplementary material for: Singlet–Triplet Inversions in Through-Bond Charge-Transfer States
Source: J Phys Chem Lett. 2024 Sep 26;15(40):10062–7. doi: 10.1021/acs.jpclett.4c02317 (PMC11472380; doi:10.1021/acs.jpclett.4c02317)
Supplement: Supplementary file 2 — jz4c02317_si_002.zip [file jz4c02317_si_002.zip › ct_inversion_structures/0-ground_state_structures/5ring_nh2_3ring_NO.xyz]

20
5ring_nh2_3ring_NO.log	Energy: -425255.1347873
C         -3.00162        0.66802        0.0000
C         -3.00162       -0.66802        0.0000
C         -1.61382       -1.18683       -0.0000
H         -3.87324       -1.30811        0.0000
C         -1.61382        1.18683       -0.0000
C         -0.74804       -0.00000       -0.0000
H         -3.87324        1.30811        0.0000
C          0.57966       -0.00000       -0.0000
C          1.83093       -0.71164        0.0000
C          1.83093        0.71164       -0.0000
N          2.44897        1.82288        0.0000
O          1.68289        2.92819       -0.0000
N          2.44897       -1.82288        0.0000
O          1.68289       -2.92819       -0.0000
N         -1.18659       -2.38209        0.0000
H          0.72015       -2.69918        0.0000
H         -1.93447       -3.06919        0.0000
N         -1.18659        2.38209        0.0000
H         -1.93447        3.06919        0.0000
H          0.72015        2.69918       -0.0000
