# Supplementary material for: Singlet–Triplet Inversions in Through-Bond Charge-Transfer States
Source: J Phys Chem Lett. 2024 Sep 26;15(40):10062–7. doi: 10.1021/acs.jpclett.4c02317 (PMC11472380; doi:10.1021/acs.jpclett.4c02317)
Supplement: Supplementary file 2 — jz4c02317_si_002.zip [file jz4c02317_si_002.zip › ct_inversion_structures/0-ground_state_structures/5ring_nh2_3ring_NO2.xyz]

22
5ring_nh2_3ring_NO2.log	Energy: -519599.4369207
C         -3.49675        0.73527       -0.10759
C         -3.49675       -0.73527       -0.10759
C         -2.23028       -1.18570       -0.03282
H         -4.38491       -1.34833       -0.15534
C         -2.23028        1.18570       -0.03282
C         -1.35616       -0.00000       -0.01180
H         -4.38491        1.34833       -0.15534
C         -0.03772       -0.00000       -0.07529
C          1.24373       -0.65171       -0.16219
C          1.24373        0.65171       -0.16219
N         -1.71072       -2.47760       -0.08971
H         -0.98692       -2.66571        0.58930
H         -2.41955       -3.19280       -0.05708
N         -1.71072        2.47760       -0.08971
H         -2.41955        3.19280       -0.05708
H         -0.98692        2.66571        0.58930
N          2.01585        1.84920        0.04194
O          3.07836        1.91562       -0.52137
O          1.51376        2.67045        0.77567
N          2.01585       -1.84920        0.04194
O          3.07836       -1.91562       -0.52137
O          1.51376       -2.67045        0.77567
