# Supplementary material for: Singlet–Triplet Inversions in Through-Bond Charge-Transfer States
Source: J Phys Chem Lett. 2024 Sep 26;15(40):10062–7. doi: 10.1021/acs.jpclett.4c02317 (PMC11472380; doi:10.1021/acs.jpclett.4c02317)
Supplement: Supplementary file 2 — jz4c02317_si_002.zip [file jz4c02317_si_002.zip › ct_inversion_structures/0-ground_state_structures/5ring_nh2_both.xyz]

22
calicene_5ring_nh2_all.log	Energy: -332426.1703491
C          1.45493        0.72955       -0.00198
C          1.46732       -0.72661        0.00911
C         -0.69075       -0.01806        0.00120
C         -2.02460       -0.01116       -0.00010
C         -3.31003       -0.63592       -0.01425
C         -3.27095        0.67649        0.01224
H         -3.90651       -1.53162       -0.03345
H         -3.79550        1.61498        0.03016
N          2.64807       -1.47001       -0.04828
H          3.32776       -1.17366        0.63828
H          2.45113       -2.45638        0.05413
N          2.63425        1.47660        0.04353
H          3.35842        1.09268       -0.54686
H          2.48909        2.45257       -0.16613
C          0.16987        1.16273        0.00788
N         -0.31954        2.49918        0.01790
H          0.00982        3.02746        0.81386
H         -0.08688        3.00690       -0.82509
C          0.19216       -1.18194       -0.00081
N         -0.16031       -2.55957       -0.00198
H         -0.59320       -2.84220       -0.87149
H         -0.79923       -2.78459        0.74859
