# Supplementary material for: Singlet–Triplet Inversions in Through-Bond Charge-Transfer States
Source: J Phys Chem Lett. 2024 Sep 26;15(40):10062–7. doi: 10.1021/acs.jpclett.4c02317 (PMC11472380; doi:10.1021/acs.jpclett.4c02317)
Supplement: Supplementary file 2 — jz4c02317_si_002.zip [file jz4c02317_si_002.zip › ct_inversion_structures/0-ground_state_structures/5ring_nh2_in.xyz]

18
calicene_5ring_nh2_in.log	Energy: -262946.8320156
C          2.08788        0.73028        0.10407
C          2.08786       -0.73033        0.10407
C         -0.05505        0.00001       -0.08696
C         -1.38889        0.00002       -0.01705
C         -2.64400       -0.65739        0.09140
C         -2.64400        0.65743        0.09139
H         -3.19835       -1.57706        0.15754
H         -3.19836        1.57710        0.15754
C          0.81767        1.17261       -0.03149
N          0.31534        2.48547       -0.02739
H          1.05677        3.16904        0.00384
H         -0.27323        2.67476       -0.82652
C          0.81764       -1.17262       -0.03149
N          0.31527       -2.48547       -0.02739
H          1.05669       -3.16906        0.00391
H         -0.27324       -2.67477       -0.82657
H          2.97035        1.34933        0.18504
H          2.97032       -1.34940        0.18504
