# Supplementary material for: Singlet–Triplet Inversions in Through-Bond Charge-Transfer States
Source: J Phys Chem Lett. 2024 Sep 26;15(40):10062–7. doi: 10.1021/acs.jpclett.4c02317 (PMC11472380; doi:10.1021/acs.jpclett.4c02317)
Supplement: Supplementary file 2 — jz4c02317_si_002.zip [file jz4c02317_si_002.zip › ct_inversion_structures/0-ground_state_structures/5ring_nh2_out.xyz]

18
calicene_5ring_nh2_out.log	Energy: -262950.6619098
C         -1.38871       -0.72959        0.00067
C         -1.38871        0.72959       -0.00067
C         -0.10809        1.17046       -0.01346
C         -0.10809       -1.17046        0.01346
C          0.75660       -0.00000        0.00000
H          0.22833        2.19663       -0.01692
H          0.22833       -2.19663        0.01692
C          2.09275        0.00000        0.00001
C          3.35954        0.65636       -0.01996
C          3.35954       -0.65636        0.01996
H          3.92901        1.56900       -0.04792
H          3.92901       -1.56900        0.04790
N         -2.59036        1.44211       -0.05342
H         -3.27865        1.08588        0.59492
H         -2.47067        2.43437        0.07460
N         -2.59035       -1.44211        0.05341
H         -3.27865       -1.08588       -0.59493
H         -2.47067       -2.43438       -0.07457
