# Supplementary material for: Singlet–Triplet Inversions in Through-Bond Charge-Transfer States
Source: J Phys Chem Lett. 2024 Sep 26;15(40):10062–7. doi: 10.1021/acs.jpclett.4c02317 (PMC11472380; doi:10.1021/acs.jpclett.4c02317)
Supplement: Supplementary file 2 — jz4c02317_si_002.zip [file jz4c02317_si_002.zip › ct_inversion_structures/0-ground_state_structures/5ring_nhme_3ring_nme3+.xyz]

48
5ring_nhme_3ring_nme3+.log	Energy: -530152.0310644
C          3.36066       -0.73189       -0.29574
C          3.36066        0.73189       -0.29574
C          2.17912        1.18420        0.16312
H          4.20553        1.33318       -0.59443
C          2.17912       -1.18420        0.16312
C          1.32027       -0.00000        0.36119
H          4.20553       -1.33318       -0.59443
C         -0.00075        0.00000        0.32579
C         -1.27958        0.65262        0.14434
C         -1.27958       -0.65262        0.14434
N         -1.92141       -1.92020       -0.04156
N         -1.92141        1.92020       -0.04156
N          1.70798        2.49579        0.37073
N          1.70798       -2.49579        0.37073
C          2.54344        3.55212       -0.20383
H          3.56421        3.54853        0.18861
H          2.59088        3.42468       -1.28544
H          2.09593        4.52065        0.01453
C          2.54344       -3.55212       -0.20383
H          2.59088       -3.42468       -1.28544
H          3.56421       -3.54853        0.18861
H          2.09593       -4.52065        0.01453
C         -3.38045       -1.77053       -0.33557
H         -3.80475       -2.76438       -0.45430
H         -3.86039       -1.26343        0.49808
H         -3.49803       -1.21107       -1.25995
C         -3.38045        1.77053       -0.33557
H         -3.49803        1.21107       -1.25995
H         -3.86039        1.26343        0.49808
H         -3.80475        2.76438       -0.45430
H          1.61857        2.65718        1.36797
H          1.61857       -2.65718        1.36797
C         -1.21700        2.61801       -1.19003
H         -0.16386        2.70842       -0.91332
H         -1.34822        2.01893       -2.08816
H         -1.68336        3.59313       -1.31014
C         -1.72741        2.73476        1.21680
H         -2.19003        3.70523        1.05408
H         -2.20500        2.21796        2.04585
H         -0.65861        2.84184        1.37693
C         -1.21700       -2.61801       -1.19003
H         -1.34822       -2.01893       -2.08816
H         -0.16386       -2.70842       -0.91332
H         -1.68336       -3.59313       -1.31014
C         -1.72741       -2.73476        1.21680
H         -2.20500       -2.21796        2.04585
H         -2.19003       -3.70523        1.05408
H         -0.65861       -2.84184        1.37693
