# Supplementary material for: Singlet–Triplet Inversions in Through-Bond Charge-Transfer States
Source: J Phys Chem Lett. 2024 Sep 26;15(40):10062–7. doi: 10.1021/acs.jpclett.4c02317 (PMC11472380; doi:10.1021/acs.jpclett.4c02317)
Supplement: Supplementary file 2 — jz4c02317_si_002.zip [file jz4c02317_si_002.zip › ct_inversion_structures/0-ground_state_structures/5ring_nme2.xyz]

30
calicene_5ring_nme2.log	Energy: -361611.0154416
C         -0.72745       -1.93723       -0.14439
C          0.72745       -1.93723       -0.14439
C          1.17450       -0.65937       -0.05767
H          1.33744       -2.82625       -0.19773
C         -1.17450       -0.65937       -0.05767
C          0.00000        0.21537       -0.05286
H         -1.33744       -2.82625       -0.19773
C          0.00000        1.52542       -0.31650
C          0.65809        2.75086       -0.59614
C         -0.65809        2.75086       -0.59614
N          2.49092       -0.17195       -0.05943
N         -2.49092       -0.17195       -0.05943
C         -3.49049       -1.15782       -0.39874
H         -3.58451       -1.94801        0.36434
H         -4.46107       -0.66862       -0.49856
H         -3.23648       -1.62786       -1.34882
C         -2.85931        0.57569        1.13010
H         -3.79988        1.10340        0.95600
H         -2.98707       -0.07989        2.00617
H         -2.09104        1.30750        1.37273
C          2.85931        0.57569        1.13010
H          2.98707       -0.07989        2.00617
H          3.79988        1.10340        0.95600
H          2.09104        1.30750        1.37273
C          3.49049       -1.15782       -0.39874
H          4.46107       -0.66862       -0.49856
H          3.58451       -1.94801        0.36434
H          3.23648       -1.62786       -1.34882
H         -1.58065        3.28823       -0.72901
H          1.58065        3.28823       -0.72901
