# Supplementary material for: Singlet–Triplet Inversions in Through-Bond Charge-Transfer States
Source: J Phys Chem Lett. 2024 Sep 26;15(40):10062–7. doi: 10.1021/acs.jpclett.4c02317 (PMC11472380; doi:10.1021/acs.jpclett.4c02317)
Supplement: Supplementary file 2 — jz4c02317_si_002.zip [file jz4c02317_si_002.zip › ct_inversion_structures/0-ground_state_structures/5ring_nme2_3ring_cn_in_con2.xyz]

32
calicene_5ring_nme2_3ring_cn_in_con2.log	Energy: -477364.8942381
C         -0.73106       -2.64334       -0.34354
C          0.73106       -2.64334       -0.34354
C          1.18364       -1.40053       -0.06263
H          1.33903       -3.51410       -0.53612
C         -1.18364       -1.40053       -0.06263
C         -0.00000       -0.53501        0.06029
H         -1.33903       -3.51410       -0.53612
C         -0.00000        0.78522       -0.03577
C          0.66102        2.04825       -0.16889
C         -0.66102        2.04825       -0.16889
C          1.85071        2.78098       -0.24346
N          2.83605        3.36956       -0.29357
C         -1.85071        2.78098       -0.24346
N         -2.83605        3.36956       -0.29357
N          2.48653       -0.90046       -0.00390
N         -2.48653       -0.90046       -0.00390
C         -3.49991       -1.79871       -0.50945
H         -3.62523       -2.69263        0.12195
H         -4.45577       -1.27502       -0.54923
H         -3.23594       -2.12160       -1.51640
C         -2.86722       -0.31413        1.27153
H         -3.77074        0.28444        1.14540
H         -3.05827       -1.08325        2.03504
H         -2.07570        0.33264        1.64662
C          2.86722       -0.31413        1.27153
H          3.05827       -1.08325        2.03504
H          3.77074        0.28444        1.14540
H          2.07570        0.33264        1.64662
C          3.49991       -1.79871       -0.50945
H          4.45577       -1.27502       -0.54923
H          3.62523       -2.69263        0.12195
H          3.23594       -2.12160       -1.51640
