# Supplementary material for: Singlet–Triplet Inversions in Through-Bond Charge-Transfer States
Source: J Phys Chem Lett. 2024 Sep 26;15(40):10062–7. doi: 10.1021/acs.jpclett.4c02317 (PMC11472380; doi:10.1021/acs.jpclett.4c02317)
Supplement: Supplementary file 2 — jz4c02317_si_002.zip [file jz4c02317_si_002.zip › ct_inversion_structures/0-ground_state_structures/5ring_nme2_3ring_nn+.xyz]

32
5ring_nme2_3ring_nn+.log	Energy: -497864.4241041
C          0.27281       -2.66624       -0.67755
C         -1.03962       -2.49600       -0.52831
C         -1.29469       -1.17917        0.07975
H         -1.78983       -3.24371       -0.73218
C          0.98757       -1.47515       -0.18262
C         -0.01869       -0.46823        0.14095
H          0.74495       -3.57215       -1.02344
C          0.12923        0.88242        0.00886
C         -0.52109        2.13227       -0.08791
C          0.94044        1.98607       -0.33924
N         -2.44292       -0.82058        0.55461
N          2.27066       -1.42705       -0.03569
C         -2.63591        0.32229        1.45115
H         -1.68893        0.67042        1.84649
H         -3.14792        1.12747        0.92428
H         -3.27304       -0.01152        2.26954
C         -3.66953       -1.60627        0.33423
H         -3.62841       -2.14446       -0.60656
H         -3.81299       -2.29515        1.16737
H         -4.50655       -0.91242        0.30012
C          3.17420       -2.47450       -0.54062
H          3.39624       -3.17896        0.26161
H          2.74574       -2.98662       -1.39479
H          4.09667       -1.99136       -0.85605
C          2.95751       -0.37438        0.71107
H          2.26396        0.13087        1.37599
H          3.73608       -0.84552        1.30937
H          3.42762        0.32045        0.01515
N         -2.23295        2.96028       -1.61446
N          2.75157        3.19943        0.74242
N          1.89147        2.62365        0.34725
N         -1.41741        2.52627       -1.00492
