# Supplementary material for: Singlet–Triplet Inversions in Through-Bond Charge-Transfer States
Source: J Phys Chem Lett. 2024 Sep 26;15(40):10062–7. doi: 10.1021/acs.jpclett.4c02317 (PMC11472380; doi:10.1021/acs.jpclett.4c02317)
Supplement: Supplementary file 2 — jz4c02317_si_002.zip [file jz4c02317_si_002.zip › ct_inversion_structures/0-ground_state_structures/5ring_nph3_3ring_CN.xyz]

24
5ring_nph3_3ring_CN.log	Energy: -807821.7181261
C          0.73154       -2.48946       -0.0000
C         -0.73154       -2.48946       -0.00000
C         -1.18691       -1.20899       -0.00000
H         -1.33906       -3.38526       -0.0000
C          1.18691       -1.20899        0.00000
C         -0.00000       -0.34606       -0.00000
H          1.33906       -3.38526       -0.00000
C          0.00000        0.97601       -0.00000
C         -0.66127        2.24361       -0.00000
C          0.66127        2.24361        0.00000
N         -2.45368       -0.65299       -0.00000
N          2.45368       -0.65299        0.00000
P          3.74550       -1.51451        0.00000
P         -3.74550       -1.51451        0.00000
C          1.84922        2.98336        0.00000
N          2.82680        3.58674        0.00000
C         -1.84922        2.98336       -0.00000
N         -2.82680        3.58674       -0.00000
H          3.98902       -2.40313       -1.08055
H          4.87115       -0.68809       -0.00000
H          3.98902       -2.40313        1.08055
H         -4.87115       -0.68809        0.0000
H         -3.98902       -2.40313       -1.08055
H         -3.98902       -2.40313        1.08055
