# Supplementary material for: Singlet–Triplet Inversions in Through-Bond Charge-Transfer States
Source: J Phys Chem Lett. 2024 Sep 26;15(40):10062–7. doi: 10.1021/acs.jpclett.4c02317 (PMC11472380; doi:10.1021/acs.jpclett.4c02317)
Supplement: Supplementary file 2 — jz4c02317_si_002.zip [file jz4c02317_si_002.zip › ct_inversion_structures/0-ground_state_structures/5ring_nph3_3ring_NO.xyz]

24
5ring_nph3_3ring_NO.log	Energy: -854321.5480031
C         -1.04986       -2.42374        0.02576
C          0.40659       -2.55289       -0.00216
C          0.97016       -1.31759       -0.02031
H          0.93351       -3.49847       -0.00484
C         -1.39409       -1.10825        0.02670
C         -0.13654       -0.35015       -0.00373
H         -1.73428       -3.26191        0.04398
C          0.02661        0.96705       -0.00534
C          1.00725        2.02465       -0.00642
C         -0.27755        2.35464       -0.01027
N         -1.12271        3.48350       -0.11324
O         -2.29326        3.21278       -0.15341
N          2.32877        2.32216       -0.32295
O          3.08625        2.63518        0.54274
N          2.28356       -0.87855       -0.04195
N         -2.61036       -0.45835        0.04897
P         -3.97517       -1.19267        0.06493
H         -4.29507       -2.05538        1.14767
H         -5.01739       -0.26301        0.07940
H         -4.31929       -2.05280       -1.01223
P          3.48536       -1.86128       -0.07357
H          3.66655       -2.77413        0.99889
H          3.61330       -2.76430       -1.16160
H          4.68582       -1.14808       -0.09761
