# Supplementary material for: Singlet–Triplet Inversions in Through-Bond Charge-Transfer States
Source: J Phys Chem Lett. 2024 Sep 26;15(40):10062–7. doi: 10.1021/acs.jpclett.4c02317 (PMC11472380; doi:10.1021/acs.jpclett.4c02317)
Supplement: Supplementary file 2 — jz4c02317_si_002.zip [file jz4c02317_si_002.zip › ct_inversion_structures/0-ground_state_structures/5ring_npme3.xyz]

40
5ring_npme3.log	Energy: -840158.2246120
C         -0.72900       -1.36721        0.0000
C          0.72900       -1.36721       -0.0000
C          1.18608       -0.08091       -0.0000
H          1.33173       -2.26634       -0.0000
C         -1.18608       -0.08091        0.0000
C          0.00000        0.77713        0.0000
H         -1.33173       -2.26634        0.0000
C          0.00000        2.11120        0.0000
C          0.65824        3.36754       -0.0000
C         -0.65824        3.36754        0.0000
N          2.46179        0.46528       -0.0000
N         -2.46179        0.46528        0.0000
P         -3.77821       -0.36105        0.0000
P          3.77821       -0.36105       -0.0000
C         -4.05833       -1.45198       -1.42813
H         -3.24576       -2.17613       -1.48381
H         -5.01105       -1.97834       -1.35537
H         -4.04086       -0.84908       -2.33618
C         -4.05833       -1.45198        1.42813
H         -5.01105       -1.97834        1.35537
H         -3.24576       -2.17613        1.48381
H         -4.04086       -0.84908        2.33618
C         -5.16951        0.78176        0.0000
H         -5.10720        1.41266        0.88596
H         -5.10720        1.41266       -0.88596
H         -6.11755        0.24283       -0.0000
C          5.16951        0.78176       -0.0000
H          5.10720        1.41266        0.88596
H          6.11755        0.24283        0.0000
H          5.10720        1.41266       -0.88596
C          4.05833       -1.45198        1.42813
H          3.24576       -2.17613        1.48381
H          5.01105       -1.97834        1.35537
H          4.04086       -0.84908        2.33618
C          4.05833       -1.45198       -1.42813
H          3.24576       -2.17613       -1.48381
H          4.04086       -0.84908       -2.33618
H          5.01105       -1.97834       -1.35537
H         -1.58354        3.91560        0.0000
H          1.58354        3.91560       -0.0000
