# Supplementary material for: Singlet–Triplet Inversions in Through-Bond Charge-Transfer States
Source: J Phys Chem Lett. 2024 Sep 26;15(40):10062–7. doi: 10.1021/acs.jpclett.4c02317 (PMC11472380; doi:10.1021/acs.jpclett.4c02317)
Supplement: Supplementary file 2 — jz4c02317_si_002.zip [file jz4c02317_si_002.zip › ct_inversion_structures/0-ground_state_structures/5ring_npme3_3ring_CN.xyz]

42
5ring_npme3_3ring_CN.log	Energy: -955918.1760367
C          0.73431       -2.04210        0.00000
C         -0.73431       -2.04210        0.00000
C         -1.19620       -0.76269       -0.00000
H         -1.33536       -2.94191        0.00000
C          1.19620       -0.76269        0.00000
C         -0.00000        0.09272        0.00000
H          1.33536       -2.94191        0.00000
C          0.00000        1.41212        0.00000
C         -0.66121        2.68192        0.00000
C          0.66121        2.68192        0.00000
N         -2.44504       -0.18065       -0.00000
N          2.44504       -0.18065        0.00000
P          3.80878       -0.93483       -0.00000
P         -3.80878       -0.93483       -0.00000
C          4.12959       -2.00798        1.42911
H          3.35922       -2.77770        1.47600
H          5.11059       -2.48052        1.36521
H          4.07094       -1.40816        2.33734
C          4.12959       -2.00798       -1.42911
H          5.11059       -2.48052       -1.36521
H          3.35922       -2.77770       -1.47600
H          4.07094       -1.40816       -2.33734
C          5.12478        0.28853        0.00000
H          5.02233        0.91716       -0.88380
H          5.02233        0.91716        0.88380
H          6.10413       -0.19088       -0.00000
C         -5.12478        0.28853       -0.00000
H         -5.02233        0.91716       -0.88380
H         -6.10413       -0.19088       -0.00000
H         -5.02233        0.91716        0.88380
C         -4.12959       -2.00798       -1.42911
H         -3.35922       -2.77770       -1.47600
H         -5.11059       -2.48052       -1.36521
H         -4.07094       -1.40816       -2.33734
C         -4.12959       -2.00798        1.42911
H         -3.35922       -2.77770        1.47600
H         -4.07094       -1.40816        2.33734
H         -5.11059       -2.48052        1.36521
C          1.85404        3.41345        0.00000
N          2.84012        4.00352        0.00000
C         -1.85404        3.41345       -0.00000
N         -2.84012        4.00352       -0.00000
