# Supplementary material for: Singlet–Triplet Inversions in Through-Bond Charge-Transfer States
Source: J Phys Chem Lett. 2024 Sep 26;15(40):10062–7. doi: 10.1021/acs.jpclett.4c02317 (PMC11472380; doi:10.1021/acs.jpclett.4c02317)
Supplement: Supplementary file 2 — jz4c02317_si_002.zip [file jz4c02317_si_002.zip › ct_inversion_structures/0-ground_state_structures/5ring_oh_3ring_bh2_in.xyz]

20
calicene_5ring_oh_3ring_bh2.log	Energy: -319816.5164393
C          2.56790       -0.73209        0.00000
C          2.56792        0.73206        0.00000
C          1.28480        1.15647        0.00000
H          3.45292        1.35176        0.00001
C          1.28478       -1.15648       -0.00000
C          0.40964        0.00001       -0.00000
H          3.45290       -1.35179        0.00001
C         -0.92891        0.00001       -0.00000
C         -2.16916        0.66980       -0.00000
C         -2.16915       -0.66979       -0.00000
O          0.75538       -2.41261       -0.00000
H          1.47149       -3.04922        0.00001
O          0.75542        2.41261       -0.00000
H          1.47153        3.04922        0.00000
B         -2.73044       -2.08330        0.00001
H         -2.92940       -2.63133       -1.03805
H         -2.92939       -2.63132        1.03807
B         -2.73045        2.08331        0.00000
H         -2.92940        2.63134        1.03807
H         -2.92943        2.63133       -1.03806
