# Supplementary material for: Singlet–Triplet Inversions in Through-Bond Charge-Transfer States
Source: J Phys Chem Lett. 2024 Sep 26;15(40):10062–7. doi: 10.1021/acs.jpclett.4c02317 (PMC11472380; doi:10.1021/acs.jpclett.4c02317)
Supplement: Supplementary file 2 — jz4c02317_si_002.zip [file jz4c02317_si_002.zip › ct_inversion_structures/0-ground_state_structures/5ring_oh_3ring_cf3_sp.xyz]

22
5ring_oh_3ring_cf3_sp.log	Energy: -710948.0109130
C         -3.83317        0.73507       -0.00000
C         -3.83317       -0.73507       -0.00000
C         -2.55686       -1.16392        0.00000
C         -2.55686        1.16392        0.00000
C         -1.67521       -0.00000        0.00000
C         -0.34839       -0.00000        0.00000
C          0.91683       -0.65485       -0.00000
C          0.91683        0.65485       -0.00000
O         -2.02273       -2.41003       -0.00000
H         -2.73011       -3.05683       -0.00000
O         -2.02273        2.41003        0.00000
H         -2.73011        3.05683        0.00000
C          1.69741       -1.92668        0.00000
F          1.40590       -2.64415        1.08023
F          3.00571       -1.67986       -0.00000
F          1.40590       -2.64415       -1.08023
C          1.69741        1.92668       -0.00000
F          3.00571        1.67986        0.00000
F          1.40590        2.64415        1.08022
F          1.40590        2.64415       -1.08022
H         -4.72003       -1.35165       -0.00000
H         -4.72003        1.35165       -0.00000
