# Supplementary material for: Singlet–Triplet Inversions in Through-Bond Charge-Transfer States
Source: J Phys Chem Lett. 2024 Sep 26;15(40):10062–7. doi: 10.1021/acs.jpclett.4c02317 (PMC11472380; doi:10.1021/acs.jpclett.4c02317)
Supplement: Supplementary file 2 — jz4c02317_si_002.zip [file jz4c02317_si_002.zip › ct_inversion_structures/0-ground_state_structures/5ring_oh_3ring_cn_both.xyz]

20
calicene_5ring_oh_3ring_cn_both.log	Energy: -498050.4904013
C          1.16664       -1.17844       -0.04136
C          1.13562        1.17103       -0.03629
C          0.27594       -0.01300       -0.04564
C         -1.04673       -0.00828       -0.02234
C         -2.32666       -0.65786        0.00595
C         -2.31351        0.66204        0.01664
O          0.78529       -2.49076        0.07151
H          0.42764       -2.79823       -0.76439
O          0.61333        2.42059       -0.08059
H          1.32916        3.05980       -0.06304
C         -3.07590       -1.83897        0.00212
N         -3.66816       -2.82346       -0.01410
C         -3.05101        1.85050        0.04618
N         -3.65316        2.82841        0.06975
C          2.41253        0.75445       -0.00112
O          3.51845        1.53909        0.00122
H          4.29557        0.98318        0.09513
C          2.42549       -0.70983        0.00711
O          3.60203       -1.36425        0.08214
H          3.42963       -2.30656        0.16097
