# Supplementary material for: Singlet–Triplet Inversions in Through-Bond Charge-Transfer States
Source: J Phys Chem Lett. 2024 Sep 26;15(40):10062–7. doi: 10.1021/acs.jpclett.4c02317 (PMC11472380; doi:10.1021/acs.jpclett.4c02317)
Supplement: Supplementary file 2 — jz4c02317_si_002.zip [file jz4c02317_si_002.zip › ct_inversion_structures/0-ground_state_structures/5ring_oh_3ring_cn_in.xyz]

18
calicene_5ring_oh_3ring_cn.log	Energy: -403636.2293927
C          3.05105       -0.73599        0.0000
C          3.05105        0.73599        0.0000
C          1.77636        1.16607        0.0000
H          3.93860        1.35131        0.0000
C          1.77636       -1.16607        0.0000
C          0.89471        0.00000        0.0000
H          3.93860       -1.35131        0.0000
C         -0.43030        0.00000        0.0000
C         -1.69604        0.66119       -0.0000
C         -1.69604       -0.66119       -0.0000
O          1.23687        2.40833        0.0000
H          1.93862        3.06149        0.0000
O          1.23687       -2.40833       -0.0000
H          1.93862       -3.06149       -0.0000
C         -2.43918        1.84705        0.0000
N         -3.04551        2.82242        0.0000
C         -2.43918       -1.84705       -0.0000
N         -3.04551       -2.82242       -0.0000
