# Supplementary material for: Singlet–Triplet Inversions in Through-Bond Charge-Transfer States
Source: J Phys Chem Lett. 2024 Sep 26;15(40):10062–7. doi: 10.1021/acs.jpclett.4c02317 (PMC11472380; doi:10.1021/acs.jpclett.4c02317)
Supplement: Supplementary file 2 — jz4c02317_si_002.zip [file jz4c02317_si_002.zip › ct_inversion_structures/0-ground_state_structures/5ring_oh_3ring_cn_out.xyz]

18
calicene_5ring_oh_3ring_cn_out.log	Energy: -403638.1838262
C         -1.27208       -1.17945        0.00000
C         -1.27208        1.17945        0.00001
C         -0.41245        0.00000        0.00000
C          0.91391        0.00000        0.00000
C          2.19178       -0.65982       -0.00000
C          2.19178        0.65982        0.00000
C          2.94261       -1.83993       -0.00001
N          3.53682       -2.82353       -0.00001
C          2.94261        1.83993        0.00000
N          3.53682        2.82353        0.00000
C         -2.54499        0.73321        0.00000
O         -3.71148        1.39741        0.00000
H         -3.54309        2.34180        0.00001
C         -2.54499       -0.73321       -0.00000
O         -3.71148       -1.39741       -0.00000
H         -3.54309       -2.34180       -0.00001
H         -0.93109        2.20308        0.00001
H         -0.93109       -2.20308        0.00000
