# Supplementary material for: Singlet–Triplet Inversions in Through-Bond Charge-Transfer States
Source: J Phys Chem Lett. 2024 Sep 26;15(40):10062–7. doi: 10.1021/acs.jpclett.4c02317 (PMC11472380; doi:10.1021/acs.jpclett.4c02317)
Supplement: Supplementary file 2 — jz4c02317_si_002.zip [file jz4c02317_si_002.zip › ct_inversion_structures/0-ground_state_structures/5ring_oh_both.xyz]

18
calicene_5ring_oh_all_alt.log	Energy: -382297.2921105
C         -1.47284       -0.70324        0.00044
C         -1.45358        0.75101        0.00478
C         -0.17097        1.16266       -0.02270
C         -0.21014       -1.17039       -0.03576
C          0.68834       -0.01583       -0.03379
C          2.02062       -0.01563        0.00118
C          3.27011        0.65995        0.04959
C          3.29265       -0.65354        0.04685
H          3.80409        1.59303        0.07960
H          3.86892       -1.56175        0.07449
O          0.33022        2.42769       -0.04840
H         -0.40735        3.04130       -0.02590
O          0.15613       -2.49546        0.03768
H          0.55152       -2.75521       -0.79674
O         -2.55806        1.55166        0.01010
H         -3.33462        0.99693        0.10889
O         -2.65364       -1.37067        0.04802
H         -2.46499       -2.30990        0.11699
