# Supplementary material for: Singlet–Triplet Inversions in Through-Bond Charge-Transfer States
Source: J Phys Chem Lett. 2024 Sep 26;15(40):10062–7. doi: 10.1021/acs.jpclett.4c02317 (PMC11472380; doi:10.1021/acs.jpclett.4c02317)
Supplement: Supplementary file 2 — jz4c02317_si_002.zip [file jz4c02317_si_002.zip › ct_inversion_structures/0-ground_state_structures/5ring_oh_in.xyz]

16
calicene_5ring_oh_in.log	Energy: -287884.7425261
C         -2.08796       -0.73243       -0.0000
C         -2.08796        0.73243        0.0000
C         -0.80659        1.15793        0.0000
H         -2.97294        1.35239        0.0000
C         -0.80659       -1.15793       -0.0000
C          0.07430       -0.00000       -0.0000
H         -2.97294       -1.35239       -0.0000
C          1.41127       -0.00000       -0.0000
C          2.66377        0.65827        0.0000
C          2.66377       -0.65827       -0.0000
H          3.21217        1.58362        0.0000
H          3.21217       -1.58362       -0.0000
O         -0.28748        2.41622        0.0000
H         -1.01141        3.04421       -0.0000
O         -0.28748       -2.41622       -0.0000
H         -1.01141       -3.04421        0.0000
