# Supplementary material for: Singlet–Triplet Inversions in Through-Bond Charge-Transfer States
Source: J Phys Chem Lett. 2024 Sep 26;15(40):10062–7. doi: 10.1021/acs.jpclett.4c02317 (PMC11472380; doi:10.1021/acs.jpclett.4c02317)
Supplement: Supplementary file 2 — jz4c02317_si_002.zip [file jz4c02317_si_002.zip › ct_inversion_structures/0-ground_state_structures/5ring_oh_out.xyz]

16
calicene_5ring_oh_out_alt.log	Energy: -287884.1883806
C          1.41654       -0.72686       -0.0000
C          1.41654        0.72686       -0.0000
C          0.13818        1.17181        0.0000
C          0.13818       -1.17181        0.0000
C         -0.72399       -0.00000        0.0000
C         -2.06018       -0.00000        0.0000
C         -3.32527        0.65678        0.0000
C         -3.32527       -0.65678        0.0000
H         -3.89372        1.57044       -0.0000
H         -3.89372       -1.57044        0.0000
O          2.58410        1.40901       -0.0000
H          2.39414        2.34846       -0.0000
O          2.58410       -1.40901       -0.0000
H          2.39414       -2.34846       -0.0000
H         -0.19744       -2.19818        0.0000
H         -0.19744        2.19818        0.0000
