# Supplementary material for: Singlet–Triplet Inversions in Through-Bond Charge-Transfer States
Source: J Phys Chem Lett. 2024 Sep 26;15(40):10062–7. doi: 10.1021/acs.jpclett.4c02317 (PMC11472380; doi:10.1021/acs.jpclett.4c02317)
Supplement: Supplementary file 2 — jz4c02317_si_002.zip [file jz4c02317_si_002.zip › ct_inversion_structures/0-ground_state_structures/5ring_ome_3ring_cn_in.xyz]

24
calicene_5ring_ome_3ring_cn_in.log	Energy: -452963.2270554
C          2.72124        0.73596        0.0000
C          2.72124       -0.73596        0.0000
C          1.44373       -1.16692        0.0000
H          3.61172       -1.34406        0.0001
C          1.44373        1.16692        0.0000
C          0.56134        0.00000        0.0000
H          3.61172        1.34406        0.0001
C         -0.76238       -0.00000       -0.0000
C         -2.02919       -0.66103       -0.0000
C         -2.02919        0.66103       -0.0000
O          0.90352       -2.39914        0.0000
O          0.90352        2.39914        0.0000
C         -2.76918       -1.84874       -0.0000
N         -3.36934       -2.82800       -0.000
C         -2.76918        1.84874       -0.0000
N         -3.36934        2.82800       -0.0000
C          1.82880       -3.46196        0.0000
H          1.25005       -4.38239       -0.0000
H          2.46310       -3.42473       -0.8914
H          2.46310       -3.42473        0.8914
C          1.82880        3.46196        0.0000
H          2.46310        3.42473       -0.8914
H          1.25005        4.38239        0.0000
H          2.46310        3.42473        0.8914
