# Supplementary material for: Singlet–Triplet Inversions in Through-Bond Charge-Transfer States
Source: J Phys Chem Lett. 2024 Sep 26;15(40):10062–7. doi: 10.1021/acs.jpclett.4c02317 (PMC11472380; doi:10.1021/acs.jpclett.4c02317)
Supplement: Supplementary file 2 — jz4c02317_si_002.zip [file jz4c02317_si_002.zip › ct_inversion_structures/0-ground_state_structures/5ring_ome_3ring_cn_out.xyz]

24
calicene_5ring_ome_3ring_cn_out.log	Energy: -452965.0576254
C          0.74558        1.18216        0.0000
C          0.74558       -1.18216        0.0000
C         -0.11134        0.00000        0.0000
C         -1.43736        0.00000        0.0000
C         -2.71620        0.65974       -0.0000
C         -2.71620       -0.65974        0.0000
C         -3.46837        1.83894       -0.0000
N         -4.06386        2.82185       -0.0000
C         -3.46837       -1.83894        0.0000
N         -4.06386       -2.82185        0.0000
C          2.02047        0.73511       -0.0000
O          3.18211        1.39005       -0.0000
C          3.08741        2.79778       -0.0000
H          4.10538        3.17895       -0.0000
H          2.56084        3.15127       -0.89192
H          2.56084        3.15127        0.89192
C          2.02047       -0.73511        0.00000
O          3.18211       -1.39005       -0.00000
C          3.08741       -2.79778        0.00000
H          4.10538       -3.17895       -0.00000
H          2.56084       -3.15127        0.89192
H          2.56084       -3.15127       -0.89192
H          0.39582       -2.20105        0.0000
H          0.39582        2.20105        0.00000
