# Supplementary material for: Singlet–Triplet Inversions in Through-Bond Charge-Transfer States
Source: J Phys Chem Lett. 2024 Sep 26;15(40):10062–7. doi: 10.1021/acs.jpclett.4c02317 (PMC11472380; doi:10.1021/acs.jpclett.4c02317)
Supplement: Supplementary file 2 — jz4c02317_si_002.zip [file jz4c02317_si_002.zip › ct_inversion_structures/0-ground_state_structures/5ring_sh_3ring_cn_in_v2.xyz]

18
calicene_5ring_sh_3ring_cn_in_v2.log	Energy: -808973.6920838
C          2.88864       -0.72430       -0.06667
C          2.88864        0.72430       -0.06667
C          1.61274        1.17120        0.01740
C          1.61274       -1.17120        0.01740
C          0.74235        0.00000        0.04509
C         -0.58976       -0.00000        0.02151
C         -1.85027        0.66203       -0.01868
C         -1.85027       -0.66203       -0.01868
C         -2.59455       -1.84723       -0.02736
N         -3.20912       -2.81740       -0.02271
C         -2.59455        1.84723       -0.02736
N         -3.20912        2.81740       -0.02271
S          1.07513       -2.84361       -0.03729
H          0.69652       -2.95608        1.24566
S          1.07513        2.84361       -0.03729
H          0.69652        2.95608        1.24566
H          3.76816       -1.34852       -0.11805
H          3.76816        1.34852       -0.11805
