# Supplementary material for: Singlet–Triplet Inversions in Through-Bond Charge-Transfer States
Source: J Phys Chem Lett. 2024 Sep 26;15(40):10062–7. doi: 10.1021/acs.jpclett.4c02317 (PMC11472380; doi:10.1021/acs.jpclett.4c02317)
Supplement: Supplementary file 2 — jz4c02317_si_002.zip [file jz4c02317_si_002.zip › ct_inversion_structures/0-ground_state_structures/calicene.xyz]

14
calicene.log	Energy: -193468.5080059
C          2.18952        0.72445        0.0000
C          2.18952       -0.72445        0.0000
C          0.90718       -1.16521       -0.0000
H          3.07466       -1.34400        0.0000
C          0.90718        1.16521       -0.0000
C          0.04353        0.00000       -0.0000
H          0.56739       -2.19029       -0.0000
H          3.07466        1.34400        0.0000
H          0.56739        2.19029       -0.0000
C         -1.29995        0.00000       -0.0000
C         -2.55548       -0.65825        0.0000
C         -2.55548        0.65825        0.0000
H         -3.12007       -1.57441        0.0000
H         -3.12007        1.57441        0.0000
