# Supplementary material for: Singlet–Triplet Inversions in Through-Bond Charge-Transfer States
Source: J Phys Chem Lett. 2024 Sep 26;15(40):10062–7. doi: 10.1021/acs.jpclett.4c02317 (PMC11472380; doi:10.1021/acs.jpclett.4c02317)
Supplement: Supplementary file 2 — jz4c02317_si_002.zip [file jz4c02317_si_002.zip › ct_inversion_structures/0-ground_state_structures/cf3_oh_cn_v2.xyz]

24
cf3_oh_cn_v2.log	Energy: -826713.9240290
C         -1.18990       -0.74034       -0.01330
C         -1.18990        0.74034        0.01330
C          0.09499        1.16620        0.02068
C          0.09499       -1.16620       -0.02068
C          0.96303        0.00000        0.00000
C          2.29284        0.00000        0.00000
C          3.54975        0.66219        0.01426
C          3.54975       -0.66219       -0.01426
O          0.64378        2.38767        0.02903
H         -0.04782        3.05451        0.07487
O          0.64378       -2.38767       -0.02903
H         -0.04782       -3.05451       -0.07487
C          4.28306        1.85384        0.04009
N          4.88189        2.83323        0.06150
C          4.28306       -1.85384       -0.04009
N          4.88189       -2.83323       -0.06150
C         -2.38733        1.61591       -0.03649
C         -2.38733       -1.61591        0.03649
F         -2.04735        2.90529        0.23248
F         -3.32398        1.27499        0.85160
F         -2.97831        1.63346       -1.23844
F         -3.32398       -1.27499       -0.85160
F         -2.97831       -1.63346        1.23844
F         -2.04735       -2.90529       -0.23248
