# Supplementary material for: Singlet–Triplet Inversions in Through-Bond Charge-Transfer States
Source: J Phys Chem Lett. 2024 Sep 26;15(40):10062–7. doi: 10.1021/acs.jpclett.4c02317 (PMC11472380; doi:10.1021/acs.jpclett.4c02317)
Supplement: Supplementary file 2 — jz4c02317_si_002.zip [file jz4c02317_si_002.zip › ct_inversion_structures/0-ground_state_structures/CLOFUL.xyz]

34
CLOFUL.log	Energy: -1637102.0527521
C         -3.25268       -0.71082       -0.11280
C         -3.25269        0.71083        0.11278
C         -1.96276        1.13600        0.16642
C         -1.96275       -1.13597       -0.16643
C         -1.08764        0.00002        0.00000
C          0.27333        0.00002        0.00001
C          1.50924        0.66862       -0.02759
C          1.50923       -0.66860        0.02765
Cl        -1.45648        2.73352        0.52708
Cl        -4.65660        1.66306        0.31447
Cl        -4.65658       -1.66307       -0.31451
Cl        -1.45644       -2.73349       -0.52707
C          2.30484        1.87156       -0.09034
C          3.61964        1.84081        0.37938
C          1.79430        3.04486       -0.64149
C          4.40683        2.97472        0.31039
H          4.01072        0.92919        0.81382
C          2.59354        4.17183       -0.72329
H          0.77675        3.06513       -1.00487
C          3.89491        4.14006       -0.24465
H          5.42099        2.95169        0.68720
H          2.19685        5.07989       -1.15799
H          4.51366        5.02642       -0.30337
C          2.30481       -1.87156        0.09037
C          3.61956       -1.84087       -0.37946
C          1.79428       -3.04483        0.64161
C          4.40672       -2.97481       -0.31050
H          4.01063       -0.92928       -0.81398
C          2.59349       -4.17181        0.72339
H          0.77675       -3.06506        1.00508
C          3.89481       -4.14011        0.24463
H          5.42085       -2.95182       -0.68741
H          2.19681       -5.07985        1.15816
H          4.51355       -5.02648        0.30332
