# Supplementary material for: Singlet–Triplet Inversions in Through-Bond Charge-Transfer States
Source: J Phys Chem Lett. 2024 Sep 26;15(40):10062–7. doi: 10.1021/acs.jpclett.4c02317 (PMC11472380; doi:10.1021/acs.jpclett.4c02317)
Supplement: Supplementary file 2 — jz4c02317_si_002.zip [file jz4c02317_si_002.zip › ct_inversion_structures/0-ground_state_structures/f_oh_cn.xyz]

18
f_oh_cn.log	Energy: -528192.9249635
C          2.42082        0.73172       -0.0000
C          2.42082       -0.73172       -0.0000
C          1.15676       -1.18021       -0.0000
C          1.15676        1.18021        0.0000
C          0.29236       -0.00000       -0.0000
C         -1.03236       -0.00000        0.0000
C         -2.29809       -0.66100        0.0000
C         -2.29809        0.66100        0.0000
O          0.63866       -2.42870       -0.0000
H          1.34988       -3.07297       -0.0000
O          0.63866        2.42870        0.0000
H          1.34988        3.07297        0.0000
C         -3.03841       -1.84843        0.0000
N         -3.64133       -2.82586       -0.0000
C         -3.03841        1.84843        0.0000
N         -3.64133        2.82586        0.0000
F          3.53373       -1.46367       -0.0000
F          3.53373        1.46367       -0.0000
