# Supplementary material for: Singlet–Triplet Inversions in Through-Bond Charge-Transfer States
Source: J Phys Chem Lett. 2024 Sep 26;15(40):10062–7. doi: 10.1021/acs.jpclett.4c02317 (PMC11472380; doi:10.1021/acs.jpclett.4c02317)
Supplement: Supplementary file 2 — jz4c02317_si_002.zip [file jz4c02317_si_002.zip › ct_inversion_structures/0-ground_state_structures/me_oh_cn.xyz]

24
me_oh_cn.log	Energy: -452984.6314718
C          2.40557       -0.74232       -0.0000
C          2.40557        0.74232       -0.0000
C          1.12778        1.16368        0.0000
C          1.12778       -1.16368        0.0000
C          0.24583       -0.00000        0.0000
C         -1.07780       -0.00000        0.0000
C         -2.34652        0.66079       -0.0000
C         -2.34652       -0.66079        0.0000
O          0.58443        2.40777        0.0000
H          1.28319        3.06422       -0.0000
O          0.58443       -2.40777        0.0000
H          1.28319       -3.06422       -0.0000
C         -3.09186        1.84510       -0.0000
N         -3.69929        2.81996       -0.0000
C         -3.09186       -1.84510        0.0000
N         -3.69929       -2.81996        0.0000
C          3.64931        1.56566        0.0000
H          4.26530        1.36083       -0.87982
H          3.43602        2.63685       -0.00000
H          4.26530        1.36083        0.87982
C          3.64931       -1.56566       -0.00000
H          4.26530       -1.36083        0.87982
H          3.43602       -2.63685        0.00000
H          4.26530       -1.36083       -0.87982
