# Supplementary material for: Singlet–Triplet Inversions in Through-Bond Charge-Transfer States
Source: J Phys Chem Lett. 2024 Sep 26;15(40):10062–7. doi: 10.1021/acs.jpclett.4c02317 (PMC11472380; doi:10.1021/acs.jpclett.4c02317)
Supplement: Supplementary file 2 — jz4c02317_si_002.zip [file jz4c02317_si_002.zip › ct_inversion_structures/0-ground_state_structures/sesqui_5ring_2nh2.xyz]

26
sesqui_5ring_2nh2.log	Energy: -360141.6564835
C         -1.12552       -1.23544       -0.58277
C         -2.37372       -1.51999       -0.17514
C         -3.29171       -0.67321        0.54180
C         -3.29171        0.67321        0.54180
C         -2.37372        1.51999       -0.17514
C         -1.12552        1.23544       -0.58277
C         -0.37556        0.00000       -0.33377
C          0.95133        0.00000       -0.05848
C          1.84401        1.17592        0.07954
C          3.11047        0.72918        0.18358
C          1.84401       -1.17592        0.07954
C          3.11047       -0.72918        0.18358
H         -4.10698       -1.17602        1.05037
H         -4.10698        1.17602        1.05037
H          3.99033       -1.34793        0.29014
H          3.99033        1.34793        0.29014
H         -2.73854        2.51774       -0.39771
H         -2.73854       -2.51774       -0.39771
N          1.41366        2.51162        0.02848
H          0.65793        2.70876        0.66950
H          2.17656        3.14825        0.20484
N          1.41366       -2.51162        0.02848
H          2.17656       -3.14825        0.20484
H          0.65793       -2.70876        0.66950
H         -0.58332        2.00351       -1.12180
H         -0.58332       -2.00351       -1.12180
