# Supplementary material for: Singlet–Triplet Inversions in Through-Bond Charge-Transfer States
Source: J Phys Chem Lett. 2024 Sep 26;15(40):10062–7. doi: 10.1021/acs.jpclett.4c02317 (PMC11472380; doi:10.1021/acs.jpclett.4c02317)
Supplement: Supplementary file 2 — jz4c02317_si_002.zip [file jz4c02317_si_002.zip › ct_inversion_structures/0-ground_state_structures/sesqui_5ring_2nph3.xyz]

30
sesqui_5ring_2nph3.log	Energy: -789258.9567150
C         -1.24565       -1.75892        0.47760
C         -1.52384       -3.02708        0.11915
C         -0.67365       -4.01708       -0.47786
C          0.67327       -4.01714       -0.47788
C          1.52357       -3.02722        0.11912
C          1.24549       -1.75903        0.47757
C         -0.00004       -1.01235        0.32043
C          0.00002        0.34569        0.17739
C          1.17890        1.23989        0.06328
C          0.72387        2.51224       -0.08380
C         -1.17879        1.24000        0.06330
C         -0.72365        2.51231       -0.08380
H         -1.17531       -4.87873       -0.90495
H          1.17484       -4.87884       -0.90498
H         -1.33583        3.39944       -0.18918
H          1.33613        3.39932       -0.18920
H          2.54982       -3.34354        0.27799
H         -2.55013       -3.34330        0.27805
N          2.49552        0.79334        0.09380
N         -2.49545        0.79356        0.09381
H          2.06282       -1.18468        0.88902
H         -2.06291       -1.18449        0.88907
P          3.68639        1.75931       -0.14079
H          3.92066        2.82951        0.76523
H          4.89068        1.05208       -0.10617
P         -3.68623        1.75964       -0.14080
H         -4.89058        1.05251       -0.10619
H         -3.92042        2.82986        0.76519
H          3.75527        2.48507       -1.36014
H         -3.75502        2.48538       -1.36017
