# Supplementary material for: Singlet–Triplet Inversions in Through-Bond Charge-Transfer States
Source: J Phys Chem Lett. 2024 Sep 26;15(40):10062–7. doi: 10.1021/acs.jpclett.4c02317 (PMC11472380; doi:10.1021/acs.jpclett.4c02317)
Supplement: Supplementary file 2 — jz4c02317_si_002.zip [file jz4c02317_si_002.zip › ct_inversion_structures/0-ground_state_structures/sesqui_5ring_oh.xyz]

24
sesqui_5ring_oh_v2.log	Energy: -385078.0316578
C         -1.12039        1.25240        0.37749
C         -2.41185        1.52850        0.10792
C         -3.45695        0.67351       -0.37294
C         -3.45695       -0.67351       -0.37294
C         -2.41185       -1.52850        0.10792
C         -1.12039       -1.25240        0.37749
C         -0.38971        0.00000        0.22937
C          0.97026        0.00000        0.07895
C          1.87610       -1.15671       -0.04003
C          3.14287       -0.72915       -0.19572
C          1.87610        1.15671       -0.04003
C          3.14287        0.72915       -0.19572
H         -2.70264        2.56436        0.24947
H         -4.35706        1.17368       -0.71254
H         -4.35706       -1.17368       -0.71254
H         -2.70264       -2.56436        0.24947
H          4.01764        1.35264       -0.31286
H          4.01764       -1.35264       -0.31286
H         -0.52184       -2.08611        0.71322
H         -0.52184        2.08611        0.71322
O          1.43191        2.44493       -0.00178
H          2.18828        3.02430       -0.10836
O          1.43191       -2.44493       -0.00178
H          2.18828       -3.02430       -0.10836
