# Supplementary material for: Singlet–Triplet Inversions in Through-Bond Charge-Transfer States
Source: J Phys Chem Lett. 2024 Sep 26;15(40):10062–7. doi: 10.1021/acs.jpclett.4c02317 (PMC11472380; doi:10.1021/acs.jpclett.4c02317)
Supplement: Supplementary file 2 — jz4c02317_si_002.zip [file jz4c02317_si_002.zip › ct_inversion_structures/0-ground_state_structures/sesqui_5ring_oh_7ring_2cn_in.xyz]

26
sesqui_5ring_oh_7ring_2cn_in_v2.log	Energy: -500833.5968132
C          1.10534       -1.22162        0.26078
C          2.11987       -1.51753       -0.57471
C          2.61156       -0.67530       -1.63061
C          2.61156        0.67530       -1.63061
C          2.11987        1.51753       -0.57471
C          1.10534        1.22162        0.26078
C          0.27938       -0.00000        0.08726
C         -1.02644        0.00000       -0.19550
C         -1.91729        1.16947       -0.36968
C         -3.17056        0.73705       -0.56023
C         -1.91729       -1.16947       -0.36968
C         -3.17056       -0.73705       -0.56023
H          3.14233       -1.17641       -2.43160
H          3.14233        1.17641       -2.43160
H         -4.04511       -1.35190       -0.71344
H         -4.04511        1.35190       -0.71344
O         -1.41082       -2.42061       -0.34042
H         -2.12478       -3.05880       -0.29068
O         -1.41082        2.42061       -0.34042
H         -2.12478        3.05880       -0.29068
C          0.82971       -2.08441        1.36912
N          0.63774       -2.75863        2.27927
C          0.82971        2.08441        1.36912
N          0.63774        2.75863        2.27927
H          2.61931       -2.47004       -0.43912
H          2.61931        2.47004       -0.43912
