# Supplementary material for: Singlet–Triplet Inversions in Through-Bond Charge-Transfer States
Source: J Phys Chem Lett. 2024 Sep 26;15(40):10062–7. doi: 10.1021/acs.jpclett.4c02317 (PMC11472380; doi:10.1021/acs.jpclett.4c02317)
Supplement: Supplementary file 2 — jz4c02317_si_002.zip [file jz4c02317_si_002.zip › ct_inversion_structures/0-ground_state_structures/sesqui_5ring_oh_7ring_2f_in.xyz]

24
sesqui_5ring_oh_7ring_2f_in.log	Energy: -509637.4702752
C          1.11911       -1.20752        0.48533
C          2.21114       -1.52146       -0.22306
C          2.85480       -0.67532       -1.18657
C          2.85480        0.67532       -1.18657
C          2.21114        1.52146       -0.22306
C          1.11911        1.20752        0.48533
C          0.29651       -0.00000        0.29935
C         -1.01609       -0.00000        0.02187
C         -1.89603        1.16857       -0.20704
C         -3.12948        0.73592       -0.50543
C         -1.89603       -1.16857       -0.20704
C         -3.12948       -0.73592       -0.50543
H          3.47567       -1.17639       -1.91982
H          3.47567        1.17639       -1.91982
H         -3.98552       -1.35237       -0.73796
H         -3.98552        1.35237       -0.73796
O         -1.40662       -2.42534       -0.14710
H         -2.10143       -3.04305       -0.38106
O         -1.40662        2.42534       -0.14710
H         -2.10143        3.04305       -0.38106
H          2.63432       -2.50338       -0.04531
H          2.63432        2.50338       -0.04531
F          0.71461        2.02833        1.45754
F          0.71461       -2.02833        1.45754
