# Supplementary material for: Singlet–Triplet Inversions in Through-Bond Charge-Transfer States
Source: J Phys Chem Lett. 2024 Sep 26;15(40):10062–7. doi: 10.1021/acs.jpclett.4c02317 (PMC11472380; doi:10.1021/acs.jpclett.4c02317)
Supplement: Supplementary file 2 — jz4c02317_si_002.zip [file jz4c02317_si_002.zip › ct_inversion_structures/0-ground_state_structures/sesqui_7ring_2cn_in.xyz]

24
sesqui_7ring_2cn_in.log	Energy: -406420.8744617
C         -0.86926       -1.23934       -0.26969
C         -2.01488       -1.52789        0.38005
C         -2.71827       -0.67393        1.29833
C         -2.71827        0.67393        1.29833
C         -2.01488        1.52789        0.38005
C         -0.86926        1.23934       -0.26969
C         -0.08519       -0.00000       -0.05667
C          1.21790       -0.00000        0.26451
C          2.06848        1.17610        0.50491
C          3.28501        0.73494        0.85647
C          2.06848       -1.17610        0.50491
C          3.28501       -0.73494        0.85647
H         -3.39426       -1.17404        1.98187
H         -3.39426        1.17404        1.98187
H          4.13826       -1.34985        1.10209
H          4.13826        1.34985        1.10209
H         -2.45131        2.50451        0.20392
H          1.75577       -2.20342        0.41014
H          1.75577        2.20342        0.41014
H         -2.45131       -2.50451        0.20392
C         -0.36468        2.19851       -1.20693
N          0.03358        2.97246       -1.95719
C         -0.36468       -2.19851       -1.20693
N          0.03358       -2.97246       -1.95719
