# Supplementary material for: Singlet–Triplet Inversions in Through-Bond Charge-Transfer States
Source: J Phys Chem Lett. 2024 Sep 26;15(40):10062–7. doi: 10.1021/acs.jpclett.4c02317 (PMC11472380; doi:10.1021/acs.jpclett.4c02317)
Supplement: Supplementary file 2 — jz4c02317_si_002.zip [file jz4c02317_si_002.zip › ct_inversion_structures/0-ground_state_structures/sesqui_7ring_2NN+.xyz]

24
sesqui_7ring_2NN+.log	Energy: -426869.0127699
C          0.86463       -1.21898        0.22892
C          2.00750       -1.53875       -0.41224
C          2.65623       -0.67504       -1.37025
C          2.65623        0.67504       -1.37025
C          2.00750        1.53875       -0.41224
C          0.86463        1.21898        0.22892
C          0.04640        0.00000        0.06952
C         -1.25431        0.00000       -0.28266
C         -2.10371        1.18451       -0.50610
C         -3.32608        0.74482       -0.81789
C         -2.10371       -1.18451       -0.50610
C         -3.32608       -0.74482       -0.81789
H          3.30166       -1.17678       -2.08259
H          3.30166        1.17678       -2.08259
H         -4.18696       -1.35281       -1.05488
H         -4.18696        1.35281       -1.05488
H          2.48055        2.49687       -0.21674
H         -1.78722       -2.21511       -0.46873
H         -1.78722        2.21511       -0.46873
H          2.48055       -2.49687       -0.21674
N          0.03439        2.85862        1.92103
N          0.03439       -2.85862        1.92103
N          0.42622        2.15188        1.18293
N          0.42622       -2.15188        1.18293
