# Supplementary material for: Singlet–Triplet Inversions in Through-Bond Charge-Transfer States
Source: J Phys Chem Lett. 2024 Sep 26;15(40):10062–7. doi: 10.1021/acs.jpclett.4c02317 (PMC11472380; doi:10.1021/acs.jpclett.4c02317)
Supplement: Supplementary file 2 — jz4c02317_si_002.zip [file jz4c02317_si_002.zip › ct_inversion_structures/0-ground_state_structures/sesquifulvalene.xyz]

22
sesquifulvalene.log	Energy: -290665.1100908
C         -0.79181       -1.26641       -0.00004
C         -2.11019       -1.54637       -0.00001
C         -3.24976       -0.67268        0.00004
C         -3.24976        0.67268        0.00005
C         -2.11019        1.54637       -0.00001
C         -0.79181        1.26642       -0.00004
C         -0.08173        0.00000       -0.00003
C          1.29257        0.00000       -0.00002
C          2.17566        1.16180       -0.00001
C          3.45510        0.72577        0.00003
C          2.17566       -1.16180       -0.00000
C          3.45510       -0.72577        0.00003
H         -2.35673       -2.60285       -0.00003
H         -4.21441       -1.16739        0.00008
H         -4.21441        1.16739        0.00009
H         -2.35673        2.60284       -0.00002
H          1.87247       -2.19653       -0.00000
H          4.33819       -1.34794        0.00006
H          4.33819        1.34793        0.00005
H          1.87247        2.19654       -0.00002
H         -0.14604        2.13383       -0.00008
H         -0.14604       -2.13383       -0.00008
