# Supplementary material for: Singlet–Triplet Inversions in Through-Bond Charge-Transfer States
Source: J Phys Chem Lett. 2024 Sep 26;15(40):10062–7. doi: 10.1021/acs.jpclett.4c02317 (PMC11472380; doi:10.1021/acs.jpclett.4c02317)
Supplement: Supplementary file 2 — jz4c02317_si_002.zip [file jz4c02317_si_002.zip › ct_inversion_structures/0-ground_state_structures/sh_oh_cn.xyz]

20
sh_oh_cn.log	Energy: -903395.0733790
C         -1.90819       -0.74117       -0.01059
C         -1.90819        0.74118        0.01058
C         -0.62621        1.16498        0.01223
C         -0.62620       -1.16497       -0.01227
C          0.25210        0.00001       -0.00003
C          1.57951        0.00001       -0.00002
C          2.84156        0.66168        0.00298
C          2.84156       -0.66168       -0.00297
O         -0.12218        2.40863        0.01798
H         -0.86149        3.02840        0.04708
O         -0.12218       -2.40862       -0.01803
H         -0.86149       -3.02838       -0.04709
C          3.58135        1.84958        0.00874
N          4.18563        2.82604        0.01379
C          3.58132       -1.84960       -0.00872
N          4.18556       -2.82607       -0.01376
S         -3.28410        1.81317       -0.10198
H         -3.74048        1.69195        1.15587
S         -3.28409       -1.81316        0.10201
H         -3.74048       -1.69199       -1.15584
