# Supplementary material for: Singlet–Triplet Inversions in Through-Bond Charge-Transfer States
Source: J Phys Chem Lett. 2024 Sep 26;15(40):10062–7. doi: 10.1021/acs.jpclett.4c02317 (PMC11472380; doi:10.1021/acs.jpclett.4c02317)
Supplement: Supplementary file 2 — jz4c02317_si_002.zip [file jz4c02317_si_002.zip › ct_inversion_structures/1-excited_state_structures/3ring_cn_s1.xyz]

16
calicene_3ring_cn.log	Energy: -309200.3981879
C          0.00000        0.74032        3.23083
C         -0.00000       -0.74032        3.23083
C         -0.00000       -1.17359        1.94904
H         -0.00000       -1.35451        4.11807
C          0.00000        1.17359        1.94904
C          0.00000       -0.00000        1.11963
H         -0.00000       -2.19047        1.59232
H          0.00000        1.35451        4.11807
H          0.00000        2.19047        1.59232
C          0.00000        0.00000       -0.30500
C         -0.00000       -0.72585       -1.45046
C          0.00000        0.72585       -1.45046
C          0.00000        1.95498       -2.07178
N          0.00000        2.99057       -2.58572
C         -0.00000       -1.95498       -2.07178
N         -0.00000       -2.99057       -2.58572
