# Supplementary material for: Singlet–Triplet Inversions in Through-Bond Charge-Transfer States
Source: J Phys Chem Lett. 2024 Sep 26;15(40):10062–7. doi: 10.1021/acs.jpclett.4c02317 (PMC11472380; doi:10.1021/acs.jpclett.4c02317)
Supplement: Supplementary file 2 — jz4c02317_si_002.zip [file jz4c02317_si_002.zip › ct_inversion_structures/1-excited_state_structures/3ring_cn_t1.xyz]

16
calicene_3ring_cn.log	Energy: -309203.0234359
C          0.00000        0.74157        3.23671
C         -0.00000       -0.74157        3.23671
C          0.00000       -1.17765        1.96429
H          0.00000       -1.35346        4.12589
C          0.00000        1.17765        1.96429
C          0.00000        0.00000        1.11600
H          0.00000       -2.19508        1.60911
H          0.00000        1.35346        4.12589
H          0.00000        2.19508        1.60911
C         -0.00000       -0.00000       -0.26922
C          0.00000       -0.73430       -1.42978
C          0.00000        0.73430       -1.42978
C          0.00000        1.93728       -2.08280
N          0.00000        2.95869       -2.62940
C         -0.00000       -1.93728       -2.08280
N         -0.00000       -2.95869       -2.62940
