# Supplementary material for: Singlet–Triplet Inversions in Through-Bond Charge-Transfer States
Source: J Phys Chem Lett. 2024 Sep 26;15(40):10062–7. doi: 10.1021/acs.jpclett.4c02317 (PMC11472380; doi:10.1021/acs.jpclett.4c02317)
Supplement: Supplementary file 2 — jz4c02317_si_002.zip [file jz4c02317_si_002.zip › ct_inversion_structures/1-excited_state_structures/5ring_nme2_3ring_cn_in_s1.xyz]

32
calicene_5ring_nme2_3ring_cn_in_con2_symm.log	Energy: -477337.4240153
C          2.51123       -0.62174        0.69176
C          2.51123       -0.62174       -0.69176
C          1.32181       -0.02058       -1.15806
H          3.33284       -0.94706       -1.30974
C          1.32181       -0.02058        1.15806
C          0.51450        0.31818       -0.00000
H          3.33284       -0.94706        1.30974
C         -0.83964        0.15870        0.00000
C         -2.00752       -0.06964       -0.71028
C         -2.00752       -0.06964        0.71028
C         -2.60335       -0.33100       -1.91793
N         -3.08455       -0.52964       -2.95488
C         -2.60335       -0.33100        1.91793
N         -3.08455       -0.52964        2.95488
N          0.99336        0.18967       -2.44092
N          0.99336        0.18967        2.44092
C          1.78645       -0.39409        3.50161
H          2.66357        0.21971        3.73347
H          1.17003       -0.47062        4.39633
H          2.11109       -1.39464        3.22417
C          0.10474        1.25762        2.85670
H         -0.72391        0.86589        3.44568
H          0.66538        1.97052        3.46909
H         -0.28542        1.78193        1.99071
C          0.10474        1.25762       -2.85670
H          0.66538        1.97052       -3.46909
H         -0.72391        0.86589       -3.44568
H         -0.28542        1.78193       -1.99071
C          1.78645       -0.39409       -3.50161
H          1.17003       -0.47062       -4.39633
H          2.66357        0.21971       -3.73347
H          2.11109       -1.39464       -3.22417
