# Supplementary material for: Singlet–Triplet Inversions in Through-Bond Charge-Transfer States
Source: J Phys Chem Lett. 2024 Sep 26;15(40):10062–7. doi: 10.1021/acs.jpclett.4c02317 (PMC11472380; doi:10.1021/acs.jpclett.4c02317)
Supplement: Supplementary file 2 — jz4c02317_si_002.zip [file jz4c02317_si_002.zip › ct_inversion_structures/1-excited_state_structures/5ring_nme2_3ring_cn_in_t1.xyz]

32
calicene_5ring_nme2_3ring_cn_in_con2_symm.log	Energy: -477332.2251671
C          2.52495       -0.62074        0.68486
C          2.52495       -0.62074       -0.68486
C          1.30861       -0.02926       -1.14986
H          3.34849       -0.92781       -1.30890
C          1.30861       -0.02926        1.14986
C          0.49914        0.28865       -0.00000
H          3.34849       -0.92781        1.30890
C         -0.88987        0.28473        0.00000
C         -2.05984        0.15347       -0.72594
C         -2.05984        0.15347        0.72594
C         -2.59891       -0.34157       -1.89073
N         -3.05055       -0.69480       -2.89932
C         -2.59891       -0.34157        1.89073
N         -3.05055       -0.69480        2.89932
N          1.01806        0.19378       -2.43272
N          1.01806        0.19378        2.43272
C          1.82132       -0.38973        3.48870
H          2.68023        0.24291        3.73488
H          1.20056       -0.49444        4.37758
H          2.17018       -1.37889        3.20187
C          0.07936        1.21204        2.87094
H         -0.76104        0.76644        3.40300
H          0.60115        1.89852        3.54291
H         -0.29292        1.77487        2.02140
C          0.07936        1.21204       -2.87094
H          0.60115        1.89852       -3.54291
H         -0.76104        0.76644       -3.40300
H         -0.29292        1.77487       -2.02140
C          1.82132       -0.38973       -3.48870
H          1.20056       -0.49444       -4.37758
H          2.68023        0.24291       -3.73488
H          2.17018       -1.37889       -3.20187
