# Supplementary material for: Singlet–Triplet Inversions in Through-Bond Charge-Transfer States
Source: J Phys Chem Lett. 2024 Sep 26;15(40):10062–7. doi: 10.1021/acs.jpclett.4c02317 (PMC11472380; doi:10.1021/acs.jpclett.4c02317)
Supplement: Supplementary file 2 — jz4c02317_si_002.zip [file jz4c02317_si_002.zip › ct_inversion_structures/1-excited_state_structures/5ring_nme2_3ring_cn_in_t2.xyz]

32
calicene_5ring_nme2_3ring_cn_in_con2_symm.log	Energy: -477333.6554325
C          2.60395       -0.54962        0.68621
C          2.60395       -0.54962       -0.68621
C          1.34908       -0.04024       -1.14521
H          3.43734       -0.82032       -1.31459
C          1.34908       -0.04024        1.14521
C          0.52857        0.22084        0.00000
H          3.43734       -0.82032        1.31459
C         -0.82509        0.53862       -0.00000
C         -2.03461        0.00892       -0.65471
C         -2.03461        0.00892        0.65471
C         -2.71389       -0.32819       -1.82524
N         -3.23681       -0.58790       -2.81761
C         -2.71389       -0.32819        1.82524
N         -3.23681       -0.58790        2.81761
N          0.99400        0.11354       -2.44824
N          0.99400        0.11354        2.44824
C          1.83342       -0.44768        3.48212
H          2.70586        0.18349        3.69401
H          1.24830       -0.53919        4.39752
H          2.17477       -1.44084        3.19642
C          0.15854        1.21380        2.89052
H         -0.63363        0.85581        3.55148
H          0.76454        1.94275        3.44080
H         -0.28682        1.71851        2.03869
C          0.15854        1.21380       -2.89052
H          0.76454        1.94275       -3.44080
H         -0.63363        0.85581       -3.55148
H         -0.28682        1.71851       -2.03869
C          1.83342       -0.44768       -3.48212
H          1.24830       -0.53919       -4.39752
H          2.70586        0.18349       -3.69401
H          2.17477       -1.44084       -3.19642
