# Supplementary material for: Singlet–Triplet Inversions in Through-Bond Charge-Transfer States
Source: J Phys Chem Lett. 2024 Sep 26;15(40):10062–7. doi: 10.1021/acs.jpclett.4c02317 (PMC11472380; doi:10.1021/acs.jpclett.4c02317)
Supplement: Supplementary file 2 — jz4c02317_si_002.zip [file jz4c02317_si_002.zip › ct_inversion_structures/1-excited_state_structures/5ring_nme2_3ring_cn_in_t3.xyz]

32
calicene_5ring_nme2_3ring_cn_in_con2_symm.log	Energy: -477349.4567239
C          2.59324       -0.37733        0.73846
C          2.59324       -0.37733       -0.73846
C          1.36597       -0.04031       -1.19071
H          3.45371       -0.61538       -1.34403
C          1.36597       -0.04031        1.19071
C          0.51443        0.08339        0.00000
H          3.45371       -0.61538        1.34403
C         -0.85984       -0.00607       -0.00000
C         -2.02164       -0.13126       -0.73053
C         -2.02164       -0.13126        0.73053
C         -2.65511       -0.26423       -1.93635
N         -3.18406       -0.35559       -2.96328
C         -2.65511       -0.26423        1.93635
N         -3.18406       -0.35559        2.96328
N          0.86304        0.02802       -2.48273
N          0.86304        0.02802        2.48273
C          1.72653       -0.51926        3.50309
H          2.63953        0.07938        3.64806
H          1.18521       -0.54878        4.44846
H          2.01685       -1.53525        3.23475
C          0.26869        1.29736        2.87237
H         -0.37445        1.14801        3.73960
H          1.03670        2.04388        3.12118
H         -0.34016        1.69935        2.06495
C          0.26869        1.29736       -2.87237
H          1.03670        2.04388       -3.12118
H         -0.37445        1.14801       -3.73960
H         -0.34016        1.69935       -2.06495
C          1.72653       -0.51926       -3.50309
H          1.18521       -0.54878       -4.44846
H          2.63953        0.07938       -3.64806
H          2.01685       -1.53525       -3.23475
