# Supplementary material for: Singlet–Triplet Inversions in Through-Bond Charge-Transfer States
Source: J Phys Chem Lett. 2024 Sep 26;15(40):10062–7. doi: 10.1021/acs.jpclett.4c02317 (PMC11472380; doi:10.1021/acs.jpclett.4c02317)
Supplement: Supplementary file 2 — jz4c02317_si_002.zip [file jz4c02317_si_002.zip › ct_inversion_structures/1-excited_state_structures/5ring_nme2_s1.xyz]

30
calicene_5ring_nme2_symm.log	Energy: -361573.3574927
C          1.96378       -0.30327        0.68714
C          1.96378       -0.30327       -0.68714
C          0.63550       -0.01693       -1.13422
H          2.83202       -0.41959       -1.31641
C          0.63550       -0.01693        1.13422
C         -0.20272        0.12739        0.00000
H          2.83202       -0.41959        1.31641
C         -1.63470        0.06749        0.00000
C         -2.61554       -0.79540       -0.65183
C         -2.61554       -0.79540        0.65183
N          0.25878        0.06923       -2.44171
N          0.25878        0.06923        2.44171
C          1.21264       -0.26000        3.47394
H          1.93621        0.54866        3.64760
H          0.67647       -0.43945        4.40703
H          1.75562       -1.16743        3.21500
C         -0.76100        1.00945        2.85696
H         -1.38460        0.57140        3.64055
H         -0.30046        1.92248        3.25842
H         -1.38805        1.28450        2.01426
C         -0.76100        1.00945       -2.85696
H         -0.30046        1.92248       -3.25842
H         -1.38460        0.57140       -3.64055
H         -1.38805        1.28450       -2.01426
C          1.21264       -0.26000       -3.47394
H          0.67647       -0.43945       -4.40703
H          1.93621        0.54866       -3.64760
H          1.75562       -1.16743       -3.21500
H         -3.03860       -1.17286        1.56629
H         -3.03860       -1.17286       -1.56629
