# Supplementary material for: Singlet–Triplet Inversions in Through-Bond Charge-Transfer States
Source: J Phys Chem Lett. 2024 Sep 26;15(40):10062–7. doi: 10.1021/acs.jpclett.4c02317 (PMC11472380; doi:10.1021/acs.jpclett.4c02317)
Supplement: Supplementary file 2 — jz4c02317_si_002.zip [file jz4c02317_si_002.zip › ct_inversion_structures/1-excited_state_structures/5ring_nme2_t1.xyz]

30
calicene_5ring_nme2_symm.log	Energy: -361585.8764346
C          2.01322       -0.17732        0.68245
C          2.01322       -0.17732       -0.68245
C          0.65258       -0.04426       -1.13805
H          2.88654       -0.20383       -1.31491
C          0.65258       -0.04426        1.13805
C         -0.21357       -0.01312       -0.00000
H          2.88654       -0.20383        1.31491
C         -1.59617       -0.03937       -0.00000
C         -2.74980       -0.64427       -0.65210
C         -2.74980       -0.64427        0.65210
N          0.26057       -0.00027       -2.45232
N          0.26057       -0.00027        2.45232
C          1.23786       -0.30066        3.47123
H          1.93507        0.53177        3.64369
H          0.71987       -0.50550        4.40964
H          1.80949       -1.18586        3.19754
C         -0.73769        0.96325        2.87228
H         -1.35041        0.54744        3.67595
H         -0.25996        1.87978        3.24527
H         -1.37731        1.22921        2.03634
C         -0.73769        0.96325       -2.87228
H         -0.25996        1.87978       -3.24527
H         -1.35041        0.54744       -3.67595
H         -1.37731        1.22921       -2.03634
C          1.23786       -0.30066       -3.47123
H          0.71987       -0.50550       -4.40964
H          1.93507        0.53177       -3.64369
H          1.80949       -1.18586       -3.19754
H         -3.25508       -0.91414        1.56282
H         -3.25508       -0.91414       -1.56282
