# Supplementary material for: Singlet–Triplet Inversions in Through-Bond Charge-Transfer States
Source: J Phys Chem Lett. 2024 Sep 26;15(40):10062–7. doi: 10.1021/acs.jpclett.4c02317 (PMC11472380; doi:10.1021/acs.jpclett.4c02317)
Supplement: Supplementary file 2 — jz4c02317_si_002.zip [file jz4c02317_si_002.zip › ct_inversion_structures/1-excited_state_structures/5ring_npme3_3ring_CN_s1.xyz]

42
5ring_npme3_3ring_CN_symm.log	Energy: -955909.1121079
C          0.00000        0.70306       -2.00178
C         -0.00000       -0.70306       -2.00178
C          0.00000       -1.17949       -0.67978
H          0.00000       -1.31917       -2.89068
C          0.00000        1.17949       -0.67978
C         -0.00000       -0.00000        0.16455
H          0.00000        1.31917       -2.89068
C         -0.00000       -0.00000        1.50401
C          0.00000       -0.68922        2.72243
C          0.00000        0.68922        2.72243
N          0.00000       -2.43772       -0.19064
N          0.00000        2.43772       -0.19064
P          0.00000        3.81050       -0.93594
P         -0.00000       -3.81050       -0.93594
C          1.43358        4.12667       -1.99987
H          1.46849        3.37754       -2.79092
H          1.38573        5.12096       -2.44556
H          2.33985        4.03910       -1.40077
C         -1.43358        4.12667       -1.99987
H         -1.38573        5.12096       -2.44556
H         -1.46849        3.37754       -2.79092
H         -2.33985        4.03910       -1.40077
C          0.00000        5.10593        0.30439
H         -0.88146        4.99005        0.93386
H          0.88146        4.99005        0.93386
H          0.00000        6.09268       -0.15951
C         -0.00000       -5.10593        0.30439
H         -0.88146       -4.99005        0.93386
H         -0.00000       -6.09268       -0.15951
H          0.88146       -4.99005        0.93386
C         -1.43358       -4.12667       -1.99987
H         -1.46849       -3.37754       -2.79092
H         -1.38573       -5.12096       -2.44556
H         -2.33985       -4.03910       -1.40077
C          1.43358       -4.12667       -1.99987
H          1.46849       -3.37754       -2.79092
H          2.33985       -4.03910       -1.40077
H          1.38573       -5.12096       -2.44556
C          0.00000        1.92262        3.34107
N          0.00000        2.97797        3.81505
C         -0.00000       -1.92262        3.34107
N         -0.00000       -2.97797        3.81505
