# Supplementary material for: Singlet–Triplet Inversions in Through-Bond Charge-Transfer States
Source: J Phys Chem Lett. 2024 Sep 26;15(40):10062–7. doi: 10.1021/acs.jpclett.4c02317 (PMC11472380; doi:10.1021/acs.jpclett.4c02317)
Supplement: Supplementary file 2 — jz4c02317_si_002.zip [file jz4c02317_si_002.zip › ct_inversion_structures/1-excited_state_structures/5ring_npme3_3ring_CN_t1.xyz]

42
5ring_npme3_3ring_CN_symm.log	Energy: -955892.5764678
C         -0.00000        0.68420       -2.12019
C         -0.00000       -0.68420       -2.12019
C          0.00000       -1.15297       -0.74646
H          0.00000       -1.32128       -2.99360
C          0.00000        1.15297       -0.74646
C          0.00000       -0.00000        0.07940
H          0.00000        1.32128       -2.99360
C          0.00000       -0.00000        1.46672
C          0.00000       -0.73001        2.62941
C          0.00000        0.73001        2.62941
N          0.00000       -2.38443       -0.25303
N          0.00000        2.38443       -0.25303
P         -0.00000        3.82582       -0.87459
P         -0.00000       -3.82582       -0.87459
C          1.43964        4.21040       -1.89830
H          1.45723        3.54880       -2.76450
H          1.41597        5.24751       -2.23480
H          2.34134        4.03992       -1.31033
C         -1.43964        4.21040       -1.89830
H         -1.41597        5.24751       -2.23480
H         -1.45723        3.54880       -2.76450
H         -2.34134        4.03992       -1.31033
C         -0.00000        4.98587        0.48809
H         -0.87720        4.79935        1.10726
H          0.87720        4.79935        1.10726
H         -0.00000        6.01619        0.13120
C         -0.00000       -4.98587        0.48809
H         -0.87720       -4.79935        1.10726
H         -0.00000       -6.01619        0.13120
H          0.87720       -4.79935        1.10726
C         -1.43964       -4.21040       -1.89830
H         -1.45723       -3.54880       -2.76450
H         -1.41597       -5.24751       -2.23480
H         -2.34134       -4.03992       -1.31033
C          1.43964       -4.21040       -1.89830
H          1.45723       -3.54880       -2.76450
H          2.34134       -4.03992       -1.31033
H          1.41597       -5.24751       -2.23480
C         -0.00000        1.97166        3.20248
N         -0.00000        3.04362        3.65408
C         -0.00000       -1.97166        3.20248
N         -0.00000       -3.04362        3.65408
