# Supplementary material for: Singlet–Triplet Inversions in Through-Bond Charge-Transfer States
Source: J Phys Chem Lett. 2024 Sep 26;15(40):10062–7. doi: 10.1021/acs.jpclett.4c02317 (PMC11472380; doi:10.1021/acs.jpclett.4c02317)
Supplement: Supplementary file 2 — jz4c02317_si_002.zip [file jz4c02317_si_002.zip › ct_inversion_structures/1-excited_state_structures/5ring_npme3_3ring_CN_t2.xyz]

42
5ring_npme3_3ring_CN_symm.log	Energy: -955904.2282017
C          0.00000        0.68583       -2.08563
C         -0.00000       -0.68583       -2.08563
C          0.00000       -1.15460       -0.71774
H          0.00000       -1.31588       -2.96441
C          0.00000        1.15460       -0.71774
C          0.00000       -0.00000        0.12918
H          0.00000        1.31588       -2.96441
C          0.00000       -0.00000        1.48495
C          0.00000       -0.65941        2.77193
C          0.00000        0.65941        2.77193
N          0.00000       -2.41582       -0.22104
N          0.00000        2.41582       -0.22104
P          0.00000        3.77964       -0.98551
P         -0.00000       -3.77964       -0.98551
C          1.43234        4.08765       -2.05491
H          1.46397        3.33082       -2.83877
H          1.38568        5.07825       -2.50924
H          2.33972        4.00231       -1.45714
C         -1.43234        4.08765       -2.05491
H         -1.38568        5.07825       -2.50924
H         -1.46397        3.33082       -2.83877
H         -2.33972        4.00231       -1.45714
C          0.00000        5.09547        0.23580
H         -0.88310        4.99182        0.86520
H          0.88310        4.99182        0.86520
H          0.00000        6.07467       -0.24390
C         -0.00000       -5.09547        0.23580
H         -0.88310       -4.99182        0.86520
H         -0.00000       -6.07467       -0.24390
H          0.88310       -4.99182        0.86520
C         -1.43234       -4.08765       -2.05491
H         -1.46397       -3.33082       -2.83877
H         -1.38568       -5.07825       -2.50924
H         -2.33972       -4.00231       -1.45714
C          1.43234       -4.08765       -2.05491
H          1.46397       -3.33082       -2.83877
H          2.33972       -4.00231       -1.45714
H          1.38568       -5.07825       -2.50924
C          0.00000        1.83241        3.52759
N          0.00000        2.82002        4.12043
C         -0.00000       -1.83241        3.52759
N         -0.00000       -2.82002        4.12043
