# Supplementary material for: Singlet–Triplet Inversions in Through-Bond Charge-Transfer States
Source: J Phys Chem Lett. 2024 Sep 26;15(40):10062–7. doi: 10.1021/acs.jpclett.4c02317 (PMC11472380; doi:10.1021/acs.jpclett.4c02317)
Supplement: Supplementary file 2 — jz4c02317_si_002.zip [file jz4c02317_si_002.zip › ct_inversion_structures/1-excited_state_structures/5ring_npme3_3ring_CN_t3.xyz]

42
5ring_npme3_3ring_CN_symm.log	Energy: -955903.5739666
C         -0.00000        0.74488       -2.07238
C         -0.00000       -0.74488       -2.07238
C          0.00000       -1.20562       -0.79804
H          0.00000       -1.34362       -2.97262
C          0.00000        1.20562       -0.79804
C         -0.00000       -0.00000        0.04692
H          0.00000        1.34362       -2.97262
C         -0.00000       -0.00000        1.41882
C          0.00000       -0.72764        2.59068
C          0.00000        0.72764        2.59068
N          0.00000       -2.43406       -0.19540
N          0.00000        2.43406       -0.19540
P         -0.00000        3.84056       -0.86648
P         -0.00000       -3.84056       -0.86648
C          1.42988        4.21328       -1.91935
H          1.46934        3.49635       -2.73979
H          1.37359        5.22344       -2.32669
H          2.33840        4.10934       -1.32628
C         -1.42988        4.21328       -1.91935
H         -1.37359        5.22344       -2.32669
H         -1.46934        3.49635       -2.73979
H         -2.33840        4.10934       -1.32628
C         -0.00000        5.07277        0.43701
H         -0.88119        4.92621        1.06048
H          0.88119        4.92621        1.06048
H         -0.00000        6.08141        0.02292
C         -0.00000       -5.07277        0.43701
H         -0.88119       -4.92621        1.06048
H         -0.00000       -6.08141        0.02292
H          0.88119       -4.92621        1.06048
C         -1.42988       -4.21328       -1.91935
H         -1.46934       -3.49635       -2.73979
H         -1.37359       -5.22344       -2.32669
H         -2.33840       -4.10934       -1.32628
C          1.42988       -4.21328       -1.91935
H          1.46934       -3.49635       -2.73979
H          2.33840       -4.10934       -1.32628
H          1.37359       -5.22344       -2.32669
C         -0.00000        1.94105        3.22662
N         -0.00000        2.97060        3.75871
C         -0.00000       -1.94105        3.22662
N         -0.00000       -2.97060        3.75871
