# Supplementary material for: Singlet–Triplet Inversions in Through-Bond Charge-Transfer States
Source: J Phys Chem Lett. 2024 Sep 26;15(40):10062–7. doi: 10.1021/acs.jpclett.4c02317 (PMC11472380; doi:10.1021/acs.jpclett.4c02317)
Supplement: Supplementary file 2 — jz4c02317_si_002.zip [file jz4c02317_si_002.zip › ct_inversion_structures/1-excited_state_structures/aminoborane_s1.xyz]

6
	Energy:  -51448.2984123
B          0.00000        0.00000       -0.83229
N         -0.00000        0.00000        0.64133
H         -0.00000        0.83821        1.21672
H         -0.00000       -0.83821        1.21672
H         -1.07030        0.00000       -1.38065
H          1.07030       -0.00000       -1.38065
