# Supplementary material for: Singlet–Triplet Inversions in Through-Bond Charge-Transfer States
Source: J Phys Chem Lett. 2024 Sep 26;15(40):10062–7. doi: 10.1021/acs.jpclett.4c02317 (PMC11472380; doi:10.1021/acs.jpclett.4c02317)
Supplement: Supplementary file 2 — jz4c02317_si_002.zip [file jz4c02317_si_002.zip › ct_inversion_structures/1-excited_state_structures/calicene_s1.xyz]

14
calicene_symm.log	Energy: -193450.8752339
C          0.00000        0.67885       -2.28947
C         -0.00000       -0.67885       -2.28947
C          0.00000       -1.11248       -0.90299
H          0.00000       -1.33442       -3.14608
C          0.00000        1.11248       -0.90299
C          0.00000        0.00000       -0.06636
H          0.00000       -2.14511       -0.58057
H          0.00000        1.33442       -3.14608
H          0.00000        2.14511       -0.58057
C         -0.00000       -0.00000        1.35698
C          0.00000       -0.65723        2.63261
C          0.00000        0.65723        2.63261
H          0.00000       -1.56227        3.21394
H          0.00000        1.56227        3.21394
