# Supplementary material for: Singlet–Triplet Inversions in Through-Bond Charge-Transfer States
Source: J Phys Chem Lett. 2024 Sep 26;15(40):10062–7. doi: 10.1021/acs.jpclett.4c02317 (PMC11472380; doi:10.1021/acs.jpclett.4c02317)
Supplement: Supplementary file 2 — jz4c02317_si_002.zip [file jz4c02317_si_002.zip › ct_inversion_structures/1-excited_state_structures/calicene_t1.xyz]

14
calicene_symm.log	Energy: -193454.2085441
C          0.00000        0.67541       -2.27975
C         -0.00000       -0.67541       -2.27975
C          0.00000       -1.13618       -0.89560
H          0.00000       -1.32048       -3.14512
C          0.00000        1.13618       -0.89560
C          0.00000       -0.00000       -0.02751
H          0.00000       -2.16824       -0.57758
H          0.00000        1.32048       -3.14512
H          0.00000        2.16824       -0.57758
C          0.00000        0.00000        1.33250
C          0.00000       -0.65547        2.61195
C          0.00000        0.65547        2.61195
H          0.00000       -1.56398        3.18811
H          0.00000        1.56398        3.18811
