# Supplementary material for: Singlet–Triplet Inversions in Through-Bond Charge-Transfer States
Source: J Phys Chem Lett. 2024 Sep 26;15(40):10062–7. doi: 10.1021/acs.jpclett.4c02317 (PMC11472380; doi:10.1021/acs.jpclett.4c02317)
Supplement: Supplementary file 2 — jz4c02317_si_002.zip [file jz4c02317_si_002.zip › ct_inversion_structures/1-excited_state_structures/NN-dimethylaminoborane_s1.xyz]

12
	Energy: -100774.1529915
B          0.00000       -0.00000        1.61581
N          0.00000       -0.00000        0.11873
C         -0.00000        1.21168       -0.66309
C         -0.00000       -1.21168       -0.66309
H          1.07698       -0.00000        2.14013
H         -1.07698        0.00000        2.14013
H          0.00000       -2.06918        0.00102
H          0.88367       -1.23827       -1.30884
H         -0.88367       -1.23827       -1.30884
H          0.00000        2.06918        0.00102
H         -0.88367        1.23827       -1.30884
H          0.88367        1.23827       -1.30884
