# Supplementary material for: Singlet–Triplet Inversions in Through-Bond Charge-Transfer States
Source: J Phys Chem Lett. 2024 Sep 26;15(40):10062–7. doi: 10.1021/acs.jpclett.4c02317 (PMC11472380; doi:10.1021/acs.jpclett.4c02317)
Supplement: Supplementary file 2 — jz4c02317_si_002.zip [file jz4c02317_si_002.zip › ct_inversion_structures/1-excited_state_structures/tetramethylaminoborane_s1.xyz]

18
	Energy: -150140.9762542
B          0.00000        0.00000       -0.82983
N         -0.00000       -0.00000        0.68303
C         -0.00000        1.20968        1.46871
C         -0.00000       -1.20968        1.46871
C         -1.44695        0.00000       -1.50748
C          1.44695       -0.00000       -1.50748
H         -0.00000       -2.06894        0.80674
H         -0.88281       -1.23710        2.11566
H          0.88281       -1.23710        2.11566
H          0.00000        2.06894        0.80674
H          0.88281        1.23710        2.11566
H         -0.88281        1.23710        2.11566
H         -1.31959        0.00000       -2.59259
H         -2.06689        0.87610       -1.26443
H         -2.06689       -0.87610       -1.26443
H          1.31959       -0.00000       -2.59259
H          2.06689       -0.87610       -1.26443
H          2.06689        0.87610       -1.26443
